# Supplementary material for: Comparative Genome Analysis of Old World and New World TYLCV Reveals a Biasness toward Highly Variable Amino Acids in Coat Protein
Source: Plants (Basel). 2023 May 16;12(10):1995. doi: 10.3390/plants12101995 (PMC10223811; doi:10.3390/plants12101995)
Supplement: Supplementary file 1 [file plants-12-01995-s001.zip]

Archive with 3 entries (3 files):
- supplementary figures_march_22_DN.pdf
- Supplementary Figure_S5.pdf
- Supplementary_Table S1_March22_DN.xlsx
