# Supplementary material for: Comparative Genome Analysis of Old World and New World TYLCV Reveals a Biasness toward Highly Variable Amino Acids in Coat Protein
Source: Plants (Basel). 2023 May 16;12(10):1995. doi: 10.3390/plants12101995 (PMC10223811; doi:10.3390/plants12101995)
Supplement: Supplementary file 1 [file plants-12-01995-s001.zip › Supplementary_Table S1_March22_DN.xlsx]

## Sheet: Genomic Sequences
Accession	Species	Genus	Family	Length	Sequence_Type	Genotype	Segment	Authors	Publications	Protein	Geo_Location	USA	Host	Isolation_Source	Collection_Date	BioSample	GenBank_Title
AGO02085	Tomato yellow leaf curl virus	Begomovirus	Geminiviridae	279	GenBank			Hosseinzadeh,M.R., Shams-Bakhsh,M., Osaloo,S.K., Brown,J.K., Shamsbakhsh,M., Kazempour-Osalou,S.	24068582	coat protein	Iran: Bojnurd		Datura stramonium		2011-08-20		coat protein [Tomato yellow leaf curl virus - Il]
CCO56183	Tomato yellow leaf curl virus	Begomovirus	Geminiviridae	260	GenBank			Just,K., Leke,W.N., Sattar,M.N., Luik,A., Kvarnheden,A.		coat protein	Estonia		Solanum lycopersicum	fruit	2008-12-01		coat protein [Tomato yellow leaf curl virus]
NP_658992	Tomato yellow leaf curl virus	Begomovirus	Geminiviridae	258	RefSeq			Morilla,G., Janssen,D., Garcia-Andres,S., Moriones,E., Cuadrado,I.M., Bejarano,E.R.	18943307	coat protein	Spain:Almeria		Capsicum annuum				coat protein [Tomato yellow leaf curl virus]
QPP18952	Tomato yellow leaf curl virus	Begomovirus	Geminiviridae	258	GenBank			Li,Z., Xie,H., Chen,Q., Cui,L., Chen,J., Qin,B., Tang,Y., Zhu,Y., Cai,J.		AV1 protein	China: Guangxi		Solanum lycopersicum		2019-11-13		AV1 protein [Tomato yellow leaf curl virus]
QPP18958	Tomato yellow leaf curl virus	Begomovirus	Geminiviridae	258	GenBank			Li,Z., Xie,H., Chen,Q., Cui,L., Chen,J., Qin,B., Tang,Y., Zhu,Y., Cai,J.		AV1 protein	China: Guangxi		Solanum lycopersicum		2019-11-13		AV1 protein [Tomato yellow leaf curl virus]
QPP18964	Tomato yellow leaf curl virus	Begomovirus	Geminiviridae	258	GenBank			Li,Z., Xie,H., Chen,Q., Cui,L., Chen,J., Qin,B., Tang,Y., Zhu,Y., Cai,J.		AV1 protein	China: Guangxi		Solanum lycopersicum		2019-11-13		AV1 protein [Tomato yellow leaf curl virus]
QPP18970	Tomato yellow leaf curl virus	Begomovirus	Geminiviridae	258	GenBank			Li,Z., Xie,H., Chen,Q., Cui,L., Chen,J., Qin,B., Tang,Y., Zhu,Y., Cai,J.		AV1 protein	China: Guangxi		Solanum lycopersicum		2019-11-13		AV1 protein [Tomato yellow leaf curl virus]
QPP18976	Tomato yellow leaf curl virus	Begomovirus	Geminiviridae	258	GenBank			Li,Z., Xie,H., Chen,Q., Cui,L., Chen,J., Qin,B., Tang,Y., Zhu,Y., Cai,J.		AV1 protein	China: Guangxi		Solanum lycopersicum		2019-11-13		AV1 protein [Tomato yellow leaf curl virus]
QPP18982	Tomato yellow leaf curl virus	Begomovirus	Geminiviridae	258	GenBank			Li,Z., Xie,H., Chen,Q., Cui,L., Chen,J., Qin,B., Tang,Y., Zhu,Y., Cai,J.		AV1 protein	China: Guangxi		Solanum lycopersicum		2019-11-13		AV1 protein [Tomato yellow leaf curl virus]
QPL11282	Tomato yellow leaf curl virus	Begomovirus	Geminiviridae	258	GenBank			Patel,G., Jarullah,B., Patel,K., Barot,S.		AV1 protein	India		Solanum lycopersicum		2018-05-16		AV1 protein [Tomato yellow leaf curl virus]
QPL11288	Tomato yellow leaf curl virus	Begomovirus	Geminiviridae	258	GenBank			Patel,G., Jarullah,B., Patel,K., Barot,S.		AV1 protein	India		Solanum lycopersicum		2018-05-18		AV1 protein [Tomato yellow leaf curl virus]
QPL11294	Tomato yellow leaf curl virus	Begomovirus	Geminiviridae	258	GenBank			Patel,G., Jarullah,B., Patel,K., Barot,S.		AV1 protein	India		Solanum lycopersicum		2018-05-13		AV1 protein [Tomato yellow leaf curl virus]
QPL11300	Tomato yellow leaf curl virus	Begomovirus	Geminiviridae	258	GenBank			Patel,G., Jarullah,B., Patel,K., Barot,S.		AV1 protein	India		Solanum lycopersicum		2019-01-17		AV1 protein [Tomato yellow leaf curl virus]
QPL11306	Tomato yellow leaf curl virus	Begomovirus	Geminiviridae	258	GenBank			Patel,G., Jarullah,B., Patel,K., Barot,S.		AV1 protein	India		Solanum lycopersicum		2019-01-18		AV1 protein [Tomato yellow leaf curl virus]
QPL11312	Tomato yellow leaf curl virus	Begomovirus	Geminiviridae	258	GenBank			Patel,G., Jarullah,B., Patel,K., Barot,S.		AV1 protein	India		Solanum lycopersicum		2019-02-01		AV1 protein [Tomato yellow leaf curl virus]
QPL11318	Tomato yellow leaf curl virus	Begomovirus	Geminiviridae	258	GenBank			Patel,G., Jarullah,B., Patel,K., Barot,S.		AV1 protein	India		Solanum lycopersicum		2019-01-20		AV1 protein [Tomato yellow leaf curl virus]
QPL11324	Tomato yellow leaf curl virus	Begomovirus	Geminiviridae	258	GenBank			Patel,G., Jarullah,B., Patel,K., Barot,S.		AV1 protein	India		Solanum lycopersicum		2019-01-21		AV1 protein [Tomato yellow leaf curl virus]
QPL11330	Tomato yellow leaf curl virus	Begomovirus	Geminiviridae	258	GenBank			Patel,G., Jarullah,B., Patel,K., Barot,S.		AV1 protein	India		Solanum lycopersicum		2019-02-13		AV1 protein [Tomato yellow leaf curl virus]
QPL11336	Tomato yellow leaf curl virus	Begomovirus	Geminiviridae	258	GenBank			Patel,G., Jarullah,B., Patel,K., Barot,S.		AV1 protein	India		Solanum lycopersicum		2019-01-16		AV1 protein [Tomato yellow leaf curl virus]
QPL11342	Tomato yellow leaf curl virus	Begomovirus	Geminiviridae	258	GenBank			Patel,G., Jarullah,B., Patel,K., Barot,S.		AV1 protein	India		Solanum lycopersicum		2019-02-22		AV1 protein [Tomato yellow leaf curl virus]
QOU08749	Tomato yellow leaf curl virus	Begomovirus	Geminiviridae	258	GenBank		DNA-A	Tang,Y.F., He,Z.F.		coat protein	China: Guangdong		Solanum lycopersicum		2019-10-15		coat protein [Tomato yellow leaf curl virus]
QOC68631	Tomato yellow leaf curl virus	Begomovirus	Geminiviridae	258	GenBank			Zhang,J., Lin,W., Shang,P., Zhu,C., Zheng,X., Wu,Z.		V1	China: Fujian		Solanum lycopersicum		2019-03		V1 [Tomato yellow leaf curl virus]
QOC68637	Tomato yellow leaf curl virus	Begomovirus	Geminiviridae	258	GenBank			Zhang,J., Lin,W., Shang,P., Zhu,C., Zheng,X., Wu,Z.		V1	China: Fujian		Solanum lycopersicum		2019-03		V1 [Tomato yellow leaf curl virus]
QOC68643	Tomato yellow leaf curl virus	Begomovirus	Geminiviridae	258	GenBank			Zhang,J., Lin,W., Shang,P., Zhu,C., Zheng,X., Wu,Z.		V1	China: Fujian		Solanum lycopersicum		2019-03		V1 [Tomato yellow leaf curl virus]
QOC68649	Tomato yellow leaf curl virus	Begomovirus	Geminiviridae	258	GenBank			Zhang,J., Lin,W., Shang,P., Zhu,C., Zheng,X., Wu,Z.		V1	China: Fujian		Solanum lycopersicum		2019-03		V1 [Tomato yellow leaf curl virus]
QOC68655	Tomato yellow leaf curl virus	Begomovirus	Geminiviridae	258	GenBank			Zhang,J., Lin,W., Shang,P., Zhu,C., Zheng,X., Wu,Z.		V1	China: Fujian		Solanum lycopersicum		2019-03		V1 [Tomato yellow leaf curl virus]
QOC68661	Tomato yellow leaf curl virus	Begomovirus	Geminiviridae	258	GenBank			Zhang,J., Lin,W., Shang,P., Zhu,C., Zheng,X., Wu,Z.		V1	China: Fujian		Solanum lycopersicum		2019-03		V1 [Tomato yellow leaf curl virus]
QOC68667	Tomato yellow leaf curl virus	Begomovirus	Geminiviridae	258	GenBank			Zhang,J., Lin,W., Shang,P., Zhu,C., Zheng,X., Wu,Z.		V1	China: Fujian		Solanum lycopersicum		2019-03		V1 [Tomato yellow leaf curl virus]
QOC68673	Tomato yellow leaf curl virus	Begomovirus	Geminiviridae	258	GenBank			Zhang,J., Lin,W., Shang,P., Zhu,C., Zheng,X., Wu,Z.		V1	China: Fujian		Solanum lycopersicum		2019-03		V1 [Tomato yellow leaf curl virus]
QND76048	Tomato yellow leaf curl virus	Begomovirus	Geminiviridae	258	GenBank			Alabde,A.H., Alisawi,O.N., Alfadhal,F.A.		coat protein	Iraq		Solanum lycopersicum				coat protein [Tomato yellow leaf curl virus]
QLB37645	Tomato yellow leaf curl virus	Begomovirus	Geminiviridae	258	GenBank			Sun,Y.		AV1 protein	China		Solanum lycopersicum		2018-06-20		AV1 protein [Tomato yellow leaf curl virus]
AWA81545	Tomato yellow leaf curl virus	Begomovirus	Geminiviridae	258	GenBank			Ahmed,N., Zaidi,S.S., Amin,I., Mansoor,S.		coat protein	Pakistan		Solanum lycopersicum	plant leaf	2017		coat protein [Tomato yellow leaf curl virus-Oman]
AWN00250	Tomato yellow leaf curl virus	Begomovirus	Geminiviridae	258	GenBank			Ahmed,N., Zaidi,S.S., Amin,I., Mansoor,S.		coat protein	Pakistan		Solanum lycopersicum	plant leaf	2017-03		coat protein [Tomato yellow leaf curl virus]
AWN00258	Tomato yellow leaf curl virus	Begomovirus	Geminiviridae	258	GenBank			Ahmed,N., Zaidi,S.S., Amin,I., Mansoor,S.		coat protein	Pakistan		Solanum lycopersicum	plant leaf	2017-03		coat protein [Tomato yellow leaf curl virus]
AWN00268	Tomato yellow leaf curl virus	Begomovirus	Geminiviridae	258	GenBank			Ahmed,N., Zaidi,S.S., Amin,I., Mansoor,S.		coat protein	Pakistan		Solanum lycopersicum	plant leaf	2017-03		coat protein [Tomato yellow leaf curl virus]
QIJ32509	Tomato yellow leaf curl virus	Begomovirus	Geminiviridae	258	GenBank			Zhao,L., Zhong,J., Li,T., Ding,M.		coat protein	China:Yunnan		Baliospermum solanifolium	plant leaf	2017-11-16		coat protein [Tomato yellow leaf curl virus]
QIJ32515	Tomato yellow leaf curl virus	Begomovirus	Geminiviridae	258	GenBank			Zhao,L., Zhong,J., Li,T., Ding,M.		coat protein	China:Yunnan		Baliospermum solanifolium	plant leaf	2017-11-16		coat protein [Tomato yellow leaf curl virus]
QIJ32522	Tomato yellow leaf curl virus	Begomovirus	Geminiviridae	258	GenBank			Zhao,L., Zhong,J., Li,T., Ding,M.		coat protein	China:Yunnan		Baliospermum solanifolium	plant leaf	2017-11-16		coat protein [Tomato yellow leaf curl virus]
QIJ32529	Tomato yellow leaf curl virus	Begomovirus	Geminiviridae	258	GenBank			Zhao,L., Zhong,J., Li,T., Ding,M.		coat protein	China:Yunnan		Baliospermum solanifolium	plant leaf	2017-11-16		coat protein [Tomato yellow leaf curl virus]
QIJ32536	Tomato yellow leaf curl virus	Begomovirus	Geminiviridae	258	GenBank			Zhao,L., Zhong,J., Li,T., Ding,M.		coat protein	China:Yunnan		Solanum lycopersicum	fruit	2018-11-28		coat protein [Tomato yellow leaf curl virus]
QIJ32543	Tomato yellow leaf curl virus	Begomovirus	Geminiviridae	258	GenBank			Zhao,L., Zhong,J., Li,T., Ding,M.		coat protein	China:Yunnan		Solanum lycopersicum	plant leaf	2018-11-28		coat protein [Tomato yellow leaf curl virus]
QIJ32550	Tomato yellow leaf curl virus	Begomovirus	Geminiviridae	258	GenBank			Zhao,L., Zhong,J., Li,T., Ding,M.		coat protein	China:Yunnan		Solanum lycopersicum	plant leaf	2018-11-28		coat protein [Tomato yellow leaf curl virus]
QIJ32557	Tomato yellow leaf curl virus	Begomovirus	Geminiviridae	258	GenBank			Zhao,L., Zhong,J., Li,T., Ding,M.		coat protein	China:Yunnan		Solanum lycopersicum	plant leaf	2018-11-28		coat protein [Tomato yellow leaf curl virus]
QIJ32564	Tomato yellow leaf curl virus	Begomovirus	Geminiviridae	258	GenBank			Zhao,L., Zhong,J., Li,T., Ding,M.		coat protein	China:Yunnan		Solanum lycopersicum	plant leaf	2018-11-28		coat protein [Tomato yellow leaf curl virus]
QIJ32571	Tomato yellow leaf curl virus	Begomovirus	Geminiviridae	258	GenBank			Zhao,L., Zhong,J., Li,T., Ding,M.		coat protein	China:Yunnan		Solanum lycopersicum	plant leaf	2018-11-28		coat protein [Tomato yellow leaf curl virus]
QIJ32585	Tomato yellow leaf curl virus	Begomovirus	Geminiviridae	258	GenBank			Zhao,L., Zhong,J., Li,T., Ding,M.		coat protein	China:Yunnan		Solanum lycopersicum	plant leaf	2018-11-28		coat protein [Tomato yellow leaf curl virus]
QIJ32592	Tomato yellow leaf curl virus	Begomovirus	Geminiviridae	258	GenBank			Zhao,L., Zhong,J., Li,T., Ding,M.		coat protein	China:Yunnan		Solanum lycopersicum	plant leaf	2018-11-28		coat protein [Tomato yellow leaf curl virus]
QIJ32599	Tomato yellow leaf curl virus	Begomovirus	Geminiviridae	258	GenBank			Zhao,L., Zhong,J., Li,T., Ding,M.		coat protein	China:Yunnan		Solanum lycopersicum	plant leaf	2018-11-28		coat protein [Tomato yellow leaf curl virus]
QIJ32606	Tomato yellow leaf curl virus	Begomovirus	Geminiviridae	258	GenBank			Zhao,L., Zhong,J., Li,T., Ding,M.		coat protein	China:Yunnan		Solanum lycopersicum	plant leaf	2018-11-28		coat protein [Tomato yellow leaf curl virus]
QIJ32613	Tomato yellow leaf curl virus	Begomovirus	Geminiviridae	258	GenBank			Zhao,L., Zhong,J., Li,T., Ding,M.		coat protein	China:Yunnan		Solanum lycopersicum	plant leaf	2018-11-28		coat protein [Tomato yellow leaf curl virus]
QIH13010	Tomato yellow leaf curl virus	Begomovirus	Geminiviridae	258	GenBank			Zhao,L., Zhong,J., Li,T., Ding,M.		coat protein	China:Yunnan		Solanum lycopersicum	plant leaf	2014-10-17		coat protein [Tomato yellow leaf curl virus]
QIH13017	Tomato yellow leaf curl virus	Begomovirus	Geminiviridae	258	GenBank			Zhao,L., Zhong,J., Li,T., Ding,M.		coat protein	China:Yunnan		Solanum lycopersicum	plant leaf	2014-10-17		coat protein [Tomato yellow leaf curl virus]
QIH13024	Tomato yellow leaf curl virus	Begomovirus	Geminiviridae	258	GenBank			Zhao,L., Zhong,J., Li,T., Ding,M.		coat protein	China:Yunnan		Solanum lycopersicum	plant leaf	2017-11-16		coat protein [Tomato yellow leaf curl virus]
QIH13031	Tomato yellow leaf curl virus	Begomovirus	Geminiviridae	258	GenBank			Zhao,L., Zhong,J., Li,T., Ding,M.		coat protein	China:Yunnan		Solanum lycopersicum	plant leaf	2017-11-16		coat protein [Tomato yellow leaf curl virus]
QIH13038	Tomato yellow leaf curl virus	Begomovirus	Geminiviridae	258	GenBank			Zhao,L., Zhong,J., Li,T., Ding,M.		coat protein	China:Yunnan		Solanum lycopersicum	plant leaf	2017-11-16		coat protein [Tomato yellow leaf curl virus]
QIH13045	Tomato yellow leaf curl virus	Begomovirus	Geminiviridae	258	GenBank			Zhao,L., Zhong,J., Li,T., Ding,M.		coat protein	China:Yunnan		Solanum lycopersicum	plant leaf	2017-11-26		coat protein [Tomato yellow leaf curl virus]
QIH13052	Tomato yellow leaf curl virus	Begomovirus	Geminiviridae	258	GenBank			Zhao,L., Zhong,J., Li,T., Ding,M.		coat protein	China:Yunnan		Solanum lycopersicum	plant leaf	2017-11-16		coat protein [Tomato yellow leaf curl virus]
QIH13058	Tomato yellow leaf curl virus	Begomovirus	Geminiviridae	258	GenBank			Zhao,L., Zhong,J., Li,T., Ding,M.		coat protein	China:Yunnan		Solanum lycopersicum	plant leaf	2017-11-16		coat protein [Tomato yellow leaf curl virus]
QIH13066	Tomato yellow leaf curl virus	Begomovirus	Geminiviridae	258	GenBank			Zhao,L., Zhong,J., Li,T., Ding,M.		coat protein	China:Yunnan		Solanum lycopersicum	plant leaf	2017-11-16		coat protein [Tomato yellow leaf curl virus]
QIH13073	Tomato yellow leaf curl virus	Begomovirus	Geminiviridae	258	GenBank			Zhao,L., Zhong,J., Li,T., Ding,M.		coat protein	China:Yunnan		Solanum lycopersicum	plant leaf	2017-11-16		coat protein [Tomato yellow leaf curl virus]
QIH13080	Tomato yellow leaf curl virus	Begomovirus	Geminiviridae	258	GenBank			Zhao,L., Zhong,J., Li,T., Ding,M.		coat protein	China:Yunnan		Solanum lycopersicum	plant leaf	2017-11-16		coat protein [Tomato yellow leaf curl virus]
QIH13087	Tomato yellow leaf curl virus	Begomovirus	Geminiviridae	258	GenBank			Zhao,L., Zhong,J., Li,T.		coat protein	China:Yunnan		Solanum lycopersicum	plant leaf	2017-11-16		coat protein [Tomato yellow leaf curl virus]
QIH13094	Tomato yellow leaf curl virus	Begomovirus	Geminiviridae	258	GenBank			Zhao,L., Zhong,J., Li,T., Ding,M.		coat protein	China:Yunnan		Solanum lycopersicum	plant leaf	2017-11-16		coat protein [Tomato yellow leaf curl virus]
QIH13101	Tomato yellow leaf curl virus	Begomovirus	Geminiviridae	258	GenBank			Zhao,L., Zhong,J., Li,T., Ding,M.		coat protein	China:Yunnan		Solanum lycopersicum	plant leaf	2017-11-16		coat protein [Tomato yellow leaf curl virus]
QIH13108	Tomato yellow leaf curl virus	Begomovirus	Geminiviridae	258	GenBank			Zhao,L., Zhong,J., Li,T., Ding,M.		coat protein	China:Yunnan		Solanum lycopersicum	plant leaf	2017-11-16		coat protein [Tomato yellow leaf curl virus]
QIH13115	Tomato yellow leaf curl virus	Begomovirus	Geminiviridae	258	GenBank			Zhao,L., Zhong,J., Li,T., Ding,M.		coat protein	China:Yunnan		Solanum lycopersicum	plant leaf	2017-11-16		coat protein [Tomato yellow leaf curl virus]
QIH13122	Tomato yellow leaf curl virus	Begomovirus	Geminiviridae	258	GenBank			Zhao,L., Zhong,J., Li,T., Ding,M.		coat protein	China:Yunnan		Solanum lycopersicum	plant leaf	2017-11-16		coat protein [Tomato yellow leaf curl virus]
QIH13129	Tomato yellow leaf curl virus	Begomovirus	Geminiviridae	258	GenBank			Zhao,L., Zhong,J., Li,T., Ding,M.		coat protein	China:Yunnan		Solanum lycopersicum	plant leaf	2017-11-16		coat protein [Tomato yellow leaf curl virus]
QIH13136	Tomato yellow leaf curl virus	Begomovirus	Geminiviridae	258	GenBank			Zhao,L., Zhong,J., Li,T., Ding,M.		coat protein	China:Yunnan		Solanum lycopersicum	plant leaf	2017-11-16		coat protein [Tomato yellow leaf curl virus]
QIH13143	Tomato yellow leaf curl virus	Begomovirus	Geminiviridae	258	GenBank			Zhao,L., Zhong,J., Li,T., Ding,M.		coat protein	China:Yunnan		Solanum lycopersicum	plant leaf	2017-11-16		coat protein [Tomato yellow leaf curl virus]
QIH13150	Tomato yellow leaf curl virus	Begomovirus	Geminiviridae	258	GenBank			Zhao,L., Zhong,J., Li,T., Ding,M.		coat protein	China:Yunnan		Solanum lycopersicum	plant leaf	2017-11-16		coat protein [Tomato yellow leaf curl virus]
QIH13157	Tomato yellow leaf curl virus	Begomovirus	Geminiviridae	258	GenBank			Zhao,L., Zhong,J., Li,T., Ding,M.		coat protein	China:Yunnan		Solanum lycopersicum	plant leaf	2017-11-16		coat protein [Tomato yellow leaf curl virus]
QIH13164	Tomato yellow leaf curl virus	Begomovirus	Geminiviridae	258	GenBank			Zhao,L., Zhong,J., Li,T., Ding,M.		coat protein	China:Yunnan		Solanum lycopersicum	plant leaf	2017-11-16		coat protein [Tomato yellow leaf curl virus]
QIH13171	Tomato yellow leaf curl virus	Begomovirus	Geminiviridae	258	GenBank			Zhao,L., Zhong,J., Li,T., Ding,M.		coat protein	China:Yunnan		Solanum lycopersicum	plant leaf	2017-11-16		coat protein [Tomato yellow leaf curl virus]
QIH13178	Tomato yellow leaf curl virus	Begomovirus	Geminiviridae	258	GenBank			Zhao,L., Zhong,J., Li,T., Ding,M.		coat protein	China:Yunnan		Solanum lycopersicum	plant leaf	2017-11-16		coat protein [Tomato yellow leaf curl virus]
QIH13185	Tomato yellow leaf curl virus	Begomovirus	Geminiviridae	258	GenBank			Zhao,L., Zhong,J., Li,T., Ding,M.		coat protein	China:Yunnan		Solanum lycopersicum	plant leaf	2017-11-16		coat protein [Tomato yellow leaf curl virus]
QIH13192	Tomato yellow leaf curl virus	Begomovirus	Geminiviridae	258	GenBank			Zhao,L., Zhong,J., Li,T., Ding,M.		coat protein	China:Yunnan		Solanum lycopersicum	plant leaf	2017-11-16		coat protein [Tomato yellow leaf curl virus]
QIH13199	Tomato yellow leaf curl virus	Begomovirus	Geminiviridae	258	GenBank			Zhao,L., Zhong,J., Li,T., Ding,M.		coat protein	China:Yunnan		Solanum lycopersicum	plant leaf	2017-11-16		coat protein [Tomato yellow leaf curl virus]
QIH13206	Tomato yellow leaf curl virus	Begomovirus	Geminiviridae	258	GenBank			Zhao,L., Zhong,J., Li,T., Ding,M.		coat protein	China:Yunnan		Solanum lycopersicum	plant leaf	2017-11-16		coat protein [Tomato yellow leaf curl virus]
QIH13218	Tomato yellow leaf curl virus	Begomovirus	Geminiviridae	258	GenBank			Zhao,L., Zhong,J., Li,T., Ding,M.		coat protein	China:Yunnan		Solanum lycopersicum	plant leaf	2017-11-16		coat protein [Tomato yellow leaf curl virus]
QIH13220	Tomato yellow leaf curl virus	Begomovirus	Geminiviridae	258	GenBank			Zhao,L., Zhong,J., Li,T., Ding,M.		coat protein	China:Yunnan		Solanum lycopersicum	plant leaf	2017-11-16		coat protein [Tomato yellow leaf curl virus]
QIH13227	Tomato yellow leaf curl virus	Begomovirus	Geminiviridae	258	GenBank			Zhao,L., Zhong,J., Li,T., Ding,M.		coat protein	China:Yunnan		Solanum lycopersicum	plant leaf	2017-11-16		coat protein [Tomato yellow leaf curl virus]
QIH13234	Tomato yellow leaf curl virus	Begomovirus	Geminiviridae	258	GenBank			Zhao,L., Zhong,J., Li,T., Ding,M.		coat protein	China:Yunnan		Solanum lycopersicum	plant leaf	2017-11-16		coat protein [Tomato yellow leaf curl virus]
QIH13241	Tomato yellow leaf curl virus	Begomovirus	Geminiviridae	258	GenBank			Zhao,L., Zhong,J., Li,T., Ding,M.		coat protein	China:Yunnan		Solanum lycopersicum	plant leaf	2017-11-16		coat protein [Tomato yellow leaf curl virus]
QIH13248	Tomato yellow leaf curl virus	Begomovirus	Geminiviridae	258	GenBank			Zhao,L., Zhong,J., Li,T., Ding,M.		coat protein	China:Yunnan		Solanum lycopersicum	plant leaf	2017-11-16		coat protein [Tomato yellow leaf curl virus]
QIH13260	Tomato yellow leaf curl virus	Begomovirus	Geminiviridae	258	GenBank			Zhao,L., Zhong,J., Li,T., Ding,M.		coat protein	China:Yunnan		Solanum lycopersicum	plant leaf	2017-11-16		coat protein [Tomato yellow leaf curl virus]
QIH13262	Tomato yellow leaf curl virus	Begomovirus	Geminiviridae	258	GenBank			Zhao,L., Zhong,J., Li,T., Ding,M.		coat protein	China:Yunnan		Solanum lycopersicum	plant leaf	2017-11-16		coat protein [Tomato yellow leaf curl virus]
QIH13269	Tomato yellow leaf curl virus	Begomovirus	Geminiviridae	258	GenBank			Zhao,L., Zhong,J., Li,T., Ding,M.		coat protein	China:Yunnan		Solanum lycopersicum	plant leaf	2017-11-16		coat protein [Tomato yellow leaf curl virus]
QIH13276	Tomato yellow leaf curl virus	Begomovirus	Geminiviridae	258	GenBank			Zhao,L., Zhong,J., Li,T., Ding,M.		coat protein	China:Yunnan		Solanum lycopersicum	plant leaf	2017-11-16		coat protein [Tomato yellow leaf curl virus]
QIH13283	Tomato yellow leaf curl virus	Begomovirus	Geminiviridae	258	GenBank			Zhao,L., Zhong,J., Li,T., Ding,M.		coat protein	China:Yunnan		Solanum lycopersicum	plant leaf	2017-11-16		coat protein [Tomato yellow leaf curl virus]
QIH13290	Tomato yellow leaf curl virus	Begomovirus	Geminiviridae	258	GenBank			Zhao,L., Zhong,J., Li,T., Ding,M.		coat protein	China:Yunnan		Solanum lycopersicum	plant leaf	2017-12-07		coat protein [Tomato yellow leaf curl virus]
QIH13297	Tomato yellow leaf curl virus	Begomovirus	Geminiviridae	258	GenBank			Zhao,L., Zhong,J., Li,T., Ding,M.		coat protein	China:Yunnan		Solanum lycopersicum	plant leaf	2017-12-07		coat protein [Tomato yellow leaf curl virus]
QIH13304	Tomato yellow leaf curl virus	Begomovirus	Geminiviridae	258	GenBank			Zhao,L., Zhong,J., Li,T., Ding,M.		coat protein	China:Yunnan		Solanum lycopersicum	plant leaf	2017-12-17		coat protein [Tomato yellow leaf curl virus]
QIH13311	Tomato yellow leaf curl virus	Begomovirus	Geminiviridae	258	GenBank			Zhao,L., Zhong,J., Li,T., Ding,M.		coat protein	China:Yunnan		Solanum lycopersicum	plant leaf	2017-12-17		coat protein [Tomato yellow leaf curl virus]
QIH13318	Tomato yellow leaf curl virus	Begomovirus	Geminiviridae	258	GenBank			Zhao,L., Zhong,J., Li,T., Ding,M.		coat protein	China:Yunnan		Solanum lycopersicum	plant leaf	2018-09-28		coat protein [Tomato yellow leaf curl virus]
QIH13325	Tomato yellow leaf curl virus	Begomovirus	Geminiviridae	258	GenBank			Zhao,L., Zhong,J., Li,T., Ding,M.		coat protein	China:Yunnan		Solanum lycopersicum	plant leaf	2018-09-28		coat protein [Tomato yellow leaf curl virus]
QIH13332	Tomato yellow leaf curl virus	Begomovirus	Geminiviridae	258	GenBank			Zhao,L., Zhong,J., Li,T., Ding,M.		coat protein	China:Yunnan		Solanum lycopersicum	plant leaf	2018-09-28		coat protein [Tomato yellow leaf curl virus]
QIH13339	Tomato yellow leaf curl virus	Begomovirus	Geminiviridae	258	GenBank			Zhao,L., Zhong,J., Li,T., Ding,M.		coat protein	China:Yunnan		Solanum lycopersicum	plant leaf	2018-09-28		coat protein [Tomato yellow leaf curl virus]
QIH13346	Tomato yellow leaf curl virus	Begomovirus	Geminiviridae	258	GenBank			Zhao,L., Zhong,J., Li,T., Ding,M.		coat protein	China:Yunnan		Solanum lycopersicum	plant leaf	2018-09-28		coat protein [Tomato yellow leaf curl virus]
QIH13358	Tomato yellow leaf curl virus	Begomovirus	Geminiviridae	258	GenBank			Zhao,L., Zhong,J., Li,T., Ding,M.		coat protein	China:Yunnan		Solanum lycopersicum	plant leaf	2018-09-28		coat protein [Tomato yellow leaf curl virus]
QIH13360	Tomato yellow leaf curl virus	Begomovirus	Geminiviridae	258	GenBank			Zhao,L., Zhong,J., Li,T., Ding,M.		coat protein	China:Yunnan		Solanum lycopersicum	plant leaf	2018-09-28		coat protein [Tomato yellow leaf curl virus]
QIH13367	Tomato yellow leaf curl virus	Begomovirus	Geminiviridae	258	GenBank			Zhao,L., Zhong,J., Li,T., Ding,M.		coat protein	China:Yunnan		Solanum lycopersicum	plant leaf	2018-09-28		coat protein [Tomato yellow leaf curl virus]
QIH13374	Tomato yellow leaf curl virus	Begomovirus	Geminiviridae	258	GenBank			Zhao,L., Zhong,J., Li,T., Ding,M.		coat protein	China:Yunnan		Solanum lycopersicum	plant leaf	2018-09-28		coat protein [Tomato yellow leaf curl virus]
QIH13381	Tomato yellow leaf curl virus	Begomovirus	Geminiviridae	258	GenBank			Zhao,L.		coat protein	China:Yunnan		Solanum lycopersicum	plant leaf	2018-09-28		coat protein [Tomato yellow leaf curl virus]
QIH13388	Tomato yellow leaf curl virus	Begomovirus	Geminiviridae	258	GenBank			Zhao,L., Zhong,J., Li,T., Ding,M.		coat protein	China:Yunnan		Solanum lycopersicum	plant leaf	2018-09-28		coat protein [Tomato yellow leaf curl virus]
QIH13395	Tomato yellow leaf curl virus	Begomovirus	Geminiviridae	258	GenBank			Zhao,L., Zhong,J., Li,T., Ding,M.		coat protein	China:Yunnan		Solanum lycopersicum	plant leaf	2018-09-28		coat protein [Tomato yellow leaf curl virus]
QIH13402	Tomato yellow leaf curl virus	Begomovirus	Geminiviridae	258	GenBank			Zhao,L., Zhong,J.		coat protein	China:Yunnan		Solanum lycopersicum	plant leaf	2018-09-28		coat protein [Tomato yellow leaf curl virus]
QIH13409	Tomato yellow leaf curl virus	Begomovirus	Geminiviridae	258	GenBank			Zhao,L., Zhong,J., Li,T., Ding,M.		coat protein	China:Yunnan		Solanum lycopersicum	plant leaf	2018-09-28		coat protein [Tomato yellow leaf curl virus]
QIH13416	Tomato yellow leaf curl virus	Begomovirus	Geminiviridae	258	GenBank			Zhao,L., Zhong,J., Li,T., Ding,M.		coat protein	China:Yunnan		Solanum lycopersicum	plant leaf	2018-09-28		coat protein [Tomato yellow leaf curl virus]
QIH13423	Tomato yellow leaf curl virus	Begomovirus	Geminiviridae	258	GenBank			Zhao,L., Zhong,J., Li,T., Ding,M.		coat protein	China:Yunnan		Solanum lycopersicum	plant leaf	2018-09-28		coat protein [Tomato yellow leaf curl virus]
QIH13430	Tomato yellow leaf curl virus	Begomovirus	Geminiviridae	258	GenBank			Zhao,L., Zhong,J., Li,T., Ding,M.		coat protein	China:Yunnan		Solanum lycopersicum	plant leaf	2018-09-28		coat protein [Tomato yellow leaf curl virus]
QIH13437	Tomato yellow leaf curl virus	Begomovirus	Geminiviridae	258	GenBank			Zhao,L., Zhong,J., Li,T., Ding,M.		coat protein	China:Yunnan		Solanum lycopersicum	plant leaf	2018-09-28		coat protein [Tomato yellow leaf curl virus]
QIH13444	Tomato yellow leaf curl virus	Begomovirus	Geminiviridae	258	GenBank			Zhao,L., Zhong,J., Li,T., Ding,M.		coat protein	China:Yunnan		Solanum lycopersicum	plant leaf	2018-09-28		coat protein [Tomato yellow leaf curl virus]
QIH13451	Tomato yellow leaf curl virus	Begomovirus	Geminiviridae	258	GenBank			Zhao,L., Zhong,J., Li,T., Ding,M.		coat protein	China:Yunnan		Solanum lycopersicum	plant leaf	2018-09-28		coat protein [Tomato yellow leaf curl virus]
QIH13460	Tomato yellow leaf curl virus	Begomovirus	Geminiviridae	258	GenBank			Zhao,L., Zhong,J., Li,T., Ding,M.		coat protein	China:Yunnan		Solanum lycopersicum	plant leaf	2018-09-28		coat protein [Tomato yellow leaf curl virus]
QIH13466	Tomato yellow leaf curl virus	Begomovirus	Geminiviridae	258	GenBank			Zhao,L., Zhong,J., Li,T., Ding,M.		coat protein	China:Yunnan		Solanum lycopersicum	plant leaf	2018-09-28		coat protein [Tomato yellow leaf curl virus]
QIH13472	Tomato yellow leaf curl virus	Begomovirus	Geminiviridae	258	GenBank			Zhao,L., Zhong,J., Li,T., Ding,M.		coat protein	China:Yunnan		Solanum lycopersicum	plant leaf	2018-09-28		coat protein [Tomato yellow leaf curl virus]
QIH13479	Tomato yellow leaf curl virus	Begomovirus	Geminiviridae	258	GenBank			Zhao,L., Zhong,J., Li,T., Ding,M.		coat protein	China:Yunnan		Solanum lycopersicum	plant leaf	2018-09-28		coat protein [Tomato yellow leaf curl virus]
QIH13486	Tomato yellow leaf curl virus	Begomovirus	Geminiviridae	258	GenBank			Zhao,L., Zhong,J., Li,T., Ding,M.		coat protein	China:Yunnan		Solanum lycopersicum	plant leaf	2018-09-28		coat protein [Tomato yellow leaf curl virus]
QIH13493	Tomato yellow leaf curl virus	Begomovirus	Geminiviridae	258	GenBank			Zhao,L., Zhong,J., Li,T., Ding,M.		coat protein	China:Yunnan		Solanum lycopersicum	plant leaf	2018-09-28		coat protein [Tomato yellow leaf curl virus]
QIH13500	Tomato yellow leaf curl virus	Begomovirus	Geminiviridae	258	GenBank			Zhao,L., Zhong,J., Li,T., Ding,M.		coat protein	China:Yunnan		Solanum lycopersicum	plant leaf	2018-09-28		coat protein [Tomato yellow leaf curl virus]
QIH13507	Tomato yellow leaf curl virus	Begomovirus	Geminiviridae	258	GenBank			Zhao,L., Zhong,J., Li,T., Ding,M.		coat protein	China:Yunnan		Solanum lycopersicum	plant leaf	2018-09-28		coat protein [Tomato yellow leaf curl virus]
QIH13514	Tomato yellow leaf curl virus	Begomovirus	Geminiviridae	258	GenBank			Zhao,L., Zhong,J., Li,T., Ding,M.		coat protein	China:Yunnan		Solanum lycopersicum	plant leaf	2018-09-28		coat protein [Tomato yellow leaf curl virus]
QIH13521	Tomato yellow leaf curl virus	Begomovirus	Geminiviridae	258	GenBank			Zhao,L., Zhong,J., Li,T., Ding,M.		coat protein	China:Yunnan		Solanum lycopersicum	plant leaf	2018-09-28		coat protein [Tomato yellow leaf curl virus]
QIH13528	Tomato yellow leaf curl virus	Begomovirus	Geminiviridae	258	GenBank			Zhao,L., Zhong,J., Li,T., Ding,M.		coat protein	China:Yunnan		Solanum lycopersicum	plant leaf	2018-09-28		coat protein [Tomato yellow leaf curl virus]
QIH13535	Tomato yellow leaf curl virus	Begomovirus	Geminiviridae	258	GenBank			Zhao,L., Zhong,J., Li,T., Ding,M.		coat protein	China:Yunnan		Solanum lycopersicum	plant leaf	2018-09-28		coat protein [Tomato yellow leaf curl virus]
QIH13542	Tomato yellow leaf curl virus	Begomovirus	Geminiviridae	258	GenBank			Zhao,L., Zhong,J., Li,T., Ding,M.		coat protein	China:Yunnan		Solanum lycopersicum	plant leaf	2018-09-28		coat protein [Tomato yellow leaf curl virus]
QIH13549	Tomato yellow leaf curl virus	Begomovirus	Geminiviridae	258	GenBank			Zhao,L., Zhong,J., Li,T., Ding,M.		coat protein	China:Yunnan		Solanum lycopersicum	plant leaf	2018-09-28		coat protein [Tomato yellow leaf curl virus]
QIH13556	Tomato yellow leaf curl virus	Begomovirus	Geminiviridae	258	GenBank			Zhao,L., Zhong,J., Li,T., Ding,M.		coat protein	China:Yunnan		Solanum lycopersicum	plant leaf	2018-09-28		coat protein [Tomato yellow leaf curl virus]
QIH13563	Tomato yellow leaf curl virus	Begomovirus	Geminiviridae	258	GenBank			Zhao,L., Zhong,J., Li,T., Ding,M.		coat protein	China:Yunnan		Solanum lycopersicum	plant leaf	2018-09-28		coat protein [Tomato yellow leaf curl virus]
QIH13570	Tomato yellow leaf curl virus	Begomovirus	Geminiviridae	258	GenBank			Zhao,L., Zhong,J., Li,T., Ding,M.		coat protein	China:Yunnan		Solanum lycopersicum	plant leaf	2018-09-28		coat protein [Tomato yellow leaf curl virus]
QIH13577	Tomato yellow leaf curl virus	Begomovirus	Geminiviridae	258	GenBank			Zhao,L., Zhong,J., Li,T., Ding,M.		coat protein	China:Yunnan		Solanum lycopersicum	plant leaf	2018-09-28		coat protein [Tomato yellow leaf curl virus]
QIH13584	Tomato yellow leaf curl virus	Begomovirus	Geminiviridae	258	GenBank			Zhao,L., Zhong,J., Li,T., Ding,M.		coat protein	China:Yunnan		Solanum lycopersicum	plant leaf	2018-09-28		coat protein [Tomato yellow leaf curl virus]
QIH13591	Tomato yellow leaf curl virus	Begomovirus	Geminiviridae	258	GenBank			Zhao,L., Zhong,J., Li,T., Ding,M.		coat protein	China:Yunnan		Solanum lycopersicum	plant leaf	2018-09-28		coat protein [Tomato yellow leaf curl virus]
QIH13598	Tomato yellow leaf curl virus	Begomovirus	Geminiviridae	258	GenBank			Zhao,L., Zhong,J., Li,T., Ding,M.		coat protein	China:Yunnan		Solanum lycopersicum	plant leaf	2018-09-28		coat protein [Tomato yellow leaf curl virus]
QIH13605	Tomato yellow leaf curl virus	Begomovirus	Geminiviridae	258	GenBank			Zhao,L., Zhong,J., Li,T., Ding,M.		coat protein	China:Yunnan		Solanum lycopersicum	plant leaf	2018-09-28		coat protein [Tomato yellow leaf curl virus]
QIH13612	Tomato yellow leaf curl virus	Begomovirus	Geminiviridae	258	GenBank			Zhao,L., Zhong,J., Li,T., Ding,M.		coat protein	China:Yunnan		Solanum lycopersicum	plant leaf	2018-12-06		coat protein [Tomato yellow leaf curl virus]
QIH13619	Tomato yellow leaf curl virus	Begomovirus	Geminiviridae	258	GenBank			Zhao,L., Zhong,J., Li,T., Ding,M.		coat protein	China:Yunnan		Solanum lycopersicum	plant leaf	2018-12-06		coat protein [Tomato yellow leaf curl virus]
QIH13626	Tomato yellow leaf curl virus	Begomovirus	Geminiviridae	258	GenBank			Zhao,L., Zhong,J., Li,T., Ding,M.		coat protein	China:Yunnan		Solanum lycopersicum	plant leaf	2018-09-06		coat protein [Tomato yellow leaf curl virus]
QIH13633	Tomato yellow leaf curl virus	Begomovirus	Geminiviridae	258	GenBank			Zhao,L., Zhong,J., Li,T., Ding,M.		coat protein	China:Yunnan		Solanum lycopersicum	plant leaf	2018-12-06		coat protein [Tomato yellow leaf curl virus]
QIH13640	Tomato yellow leaf curl virus	Begomovirus	Geminiviridae	258	GenBank			Zhao,L., Zhong,J., Li,T., Ding,M.		coat protein	China:Yunnan		Solanum lycopersicum	plant leaf	2018-12-06		coat protein [Tomato yellow leaf curl virus]
QHA80056	Tomato yellow leaf curl virus	Begomovirus	Geminiviridae	258	GenBank			Zhou,X., Li,F., Gong,P.		AV1	China: Beijing, Haidian		Solanum lycopersicum		2019-05-08		AV1 [Tomato yellow leaf curl virus]
QGX09094	Tomato yellow leaf curl virus	Begomovirus	Geminiviridae	258	GenBank			Zhu,F., Zhu,P.-X.		AV1 protein	China		Cucurbita moschata		2018		AV1 protein [Tomato yellow leaf curl virus]
QGT76804	Tomato yellow leaf curl virus	Begomovirus	Geminiviridae	258	GenBank		DNA-A	Tang,Y.F., He,Z.F.		AV1 protein	China: Hainan		Solanum lycopersicum		2019-02-23		AV1 protein [Tomato yellow leaf curl virus]
QGT76810	Tomato yellow leaf curl virus	Begomovirus	Geminiviridae	258	GenBank		DNA-A	Tang,Y.F., He,Z.F.		AV1 protein	China: Hainan		Solanum lycopersicum		2019-02-23		AV1 protein [Tomato yellow leaf curl virus]
QGT76816	Tomato yellow leaf curl virus	Begomovirus	Geminiviridae	258	GenBank		DNA-A	Tang,Y.F., He,Z.F.		AV1 protein	China: Hainan		Solanum lycopersicum		2019-02-25		AV1 protein [Tomato yellow leaf curl virus]
QGN65558	Tomato yellow leaf curl virus	Begomovirus	Geminiviridae	258	GenBank			Shahid,M.S., Shafiq,M., Ilyas,M., Raza,A., Al-Sadrani,M.N., Al-Sadi,A.M., Briddon,R.W., Shahid,M.	31719590	coat protein	Oman		Solanum lycopersicum	plant leaf	2016-12-27		coat protein [Tomato yellow leaf curl virus]
QGN65563	Tomato yellow leaf curl virus	Begomovirus	Geminiviridae	258	GenBank			Shahid,M.S., Shafiq,M., Ilyas,M., Raza,A., Al-Sadrani,M.N., Al-Sadi,A.M., Briddon,R.W., Shahid,M.	31719590	coat protein	Oman		Solanum lycopersicum	plant leaf	2016-12-27		coat protein [Tomato yellow leaf curl virus]
QGN65569	Tomato yellow leaf curl virus	Begomovirus	Geminiviridae	258	GenBank			Shahid,M.S., Shafiq,M., Ilyas,M., Raza,A., Al-Sadrani,M.N., Al-Sadi,A.M., Briddon,R.W., Shahid,M.	31719590	coat protein	Oman		Solanum lycopersicum	plant leaf	2016-12-27		coat protein [Tomato yellow leaf curl virus]
QGN65575	Tomato yellow leaf curl virus	Begomovirus	Geminiviridae	258	GenBank			Shahid,M.S., Shafiq,M., Ilyas,M., Raza,A., Al-Sadrani,M.N., Al-Sadi,A.M., Briddon,R.W., Shahid,M.	31719590	coat protein	Oman		Solanum lycopersicum	plant leaf	2016-12-27		coat protein [Tomato yellow leaf curl virus]
QGN65581	Tomato yellow leaf curl virus	Begomovirus	Geminiviridae	258	GenBank			Shahid,M.S., Shafiq,M., Ilyas,M., Raza,A., Al-Sadrani,M.N., Al-Sadi,A.M., Briddon,R.W., Shahid,M.	31719590	coat protein	Oman		Solanum lycopersicum	plant leaf	2016-12-27		coat protein [Tomato yellow leaf curl virus]
QGN65587	Tomato yellow leaf curl virus	Begomovirus	Geminiviridae	258	GenBank			Shahid,M.S., Shafiq,M., Ilyas,M., Raza,A., Al-Sadrani,M.N., Al-Sadi,A.M., Briddon,R.W., Shahid,M.	31719590	coat protein	Oman		Solanum lycopersicum	plant leaf	2016-12-27		coat protein [Tomato yellow leaf curl virus]
QFR07765	Tomato yellow leaf curl virus	Begomovirus	Geminiviridae	258	GenBank			Ma,M.		AV1	China: Yunnan		Solanum lycopersicum		2016-08-07		AV1 [Tomato yellow leaf curl virus]
QFR07771	Tomato yellow leaf curl virus	Begomovirus	Geminiviridae	258	GenBank			Ma,M.		AV1	China: Sichuan		Solanum lycopersicum		2016-08-08		AV1 [Tomato yellow leaf curl virus]
QFR07891	Tomato yellow leaf curl virus	Begomovirus	Geminiviridae	258	GenBank			Ma,M.		AV1	China: Shandong		Solanum lycopersicum		2015-08-08		AV1 [Tomato yellow leaf curl virus]
QFR07897	Tomato yellow leaf curl virus	Begomovirus	Geminiviridae	258	GenBank			Ma,M.		AV1	China: Chongqing		Solanum lycopersicum		2017-07-11		AV1 [Tomato yellow leaf curl virus]
QEU52594	Tomato yellow leaf curl virus	Begomovirus	Geminiviridae	258	GenBank			Du,Y., Han,C., Zhang,X., Gao,G.		AV1 protein	China: Kashi, Xinjiang		Solanum lycopersicum		2013-01-18		AV1 protein [Tomato yellow leaf curl virus]
QEU52635	Tomato yellow leaf curl virus	Begomovirus	Geminiviridae	258	GenBank		DNA-A	Jia,R.Z.		coat protein	China		Carica papaya	plant leaf	2015-03-15		coat protein [Tomato yellow leaf curl virus]
QEO60174	Tomato yellow leaf curl virus	Begomovirus	Geminiviridae	258	GenBank		DNA-A	Jing,C., Qing,L.		AV1	China: Yunnan		Malvastrum coromandelianum		2017		AV1 [Tomato yellow leaf curl virus]
QEO60180	Tomato yellow leaf curl virus	Begomovirus	Geminiviridae	258	GenBank		DNA-A	Jing,C., Qing,L.		AV1	China		Malvastrum coromandelianum		2017		AV1 [Tomato yellow leaf curl virus]
QED89965	Tomato yellow leaf curl virus	Begomovirus	Geminiviridae	258	GenBank			Haq,Q.M.I., Avelar,S., Brown,J.K.		coat protein	Oman		Euphorbia pulcherrima		2017-09		coat protein [Tomato yellow leaf curl virus]
QED89971	Tomato yellow leaf curl virus	Begomovirus	Geminiviridae	258	GenBank			Haq,Q.M.I., Avelar,S., Brown,J.K.		coat protein	Oman		Carica papaya		2017-09		coat protein [Tomato yellow leaf curl virus]
QBC73650	Tomato yellow leaf curl virus	Begomovirus	Geminiviridae	258	GenBank			Torre,C., Aguero,J., Aranda,M.A.		coat protein	Spain: Almeria		Solanum lycopersicum		2017		coat protein [Tomato yellow leaf curl virus-IL]
QBC73656	Tomato yellow leaf curl virus	Begomovirus	Geminiviridae	258	GenBank			Torre,C., Aguero,J., Aranda,M.A.		coat protein	Spain: Almeria		Solanum lycopersicum		2017		coat protein [Tomato yellow leaf curl virus-IL]
QBC73662	Tomato yellow leaf curl virus	Begomovirus	Geminiviridae	258	GenBank			Torre,C., Aguero,J., Aranda,M.A.		coat protein	Spain: Almeria		Solanum lycopersicum		2017		coat protein [Tomato yellow leaf curl virus-IL]
QBC73668	Tomato yellow leaf curl virus	Begomovirus	Geminiviridae	258	GenBank			Torre,C., Aguero,J., Aranda,M.A.		coat protein	Spain: Almeria		Solanum lycopersicum		2017		coat protein [Tomato yellow leaf curl virus-IL]
QBC73674	Tomato yellow leaf curl virus	Begomovirus	Geminiviridae	258	GenBank			Torre,C., Aguero,J., Aranda,M.A.		coat protein	Spain: Almeria		Solanum lycopersicum		2017		coat protein [Tomato yellow leaf curl virus-IL]
QBQ04092	Tomato yellow leaf curl virus	Begomovirus	Geminiviridae	258	GenBank			Zhang,A., Wang,H.		AV1 protein	China		Solanum lycopersicum		2017-11		AV1 protein [Tomato yellow leaf curl virus]
QBK17301	Tomato yellow leaf curl virus	Begomovirus	Geminiviridae	258	GenBank			Granier,M., Tomassoli,L., Manglii,A., Nannini,M., Peterschmidtt,M., Urbino,C., Manglli,A.		coat protein	Italy		Solanum lycopersicum		2016		coat protein [Tomato yellow leaf curl virus]
QBI22266	Tomato yellow leaf curl virus	Begomovirus	Geminiviridae	258	GenBank			Urbino,C., Bananej,K.		coat protein	Iran: Iranshahr, Sistan-Baluchistan		Carica papaya		1998-02		coat protein [Tomato yellow leaf curl virus]
QBB21142	Tomato yellow leaf curl virus	Begomovirus	Geminiviridae	258	GenBank		DNA-A	Wang,R., Dong,J., Li,Y., Ding,W.		coat protein	China				2017-05		coat protein [Tomato yellow leaf curl virus]
AYA62510	Tomato yellow leaf curl virus	Begomovirus	Geminiviridae	258	GenBank			Zineb,B., Michel,P., Cica,U., Mansour,M.		coat protein	France		Solanum lycopersicum		2017-02-07		coat protein [Tomato yellow leaf curl virus]
AYA62516	Tomato yellow leaf curl virus	Begomovirus	Geminiviridae	258	GenBank			Zineb,B., Michel,P., Cica,U., Mansour,M.		coat protein	Italy: Sicily, Vittoria		Solanum lycopersicum		2013-12-09		coat protein [Tomato yellow leaf curl virus]
AWN00463	Tomato yellow leaf curl virus	Begomovirus	Geminiviridae	258	GenBank			Shamshiri,M., Heydarnejad,J., Kamali,M., Pouramini,N., Massumi,H., Varsani,A.		coat protein	Iran: Kerman, Jiroft		Physalis divaricata	plant leaf	2014		coat protein [Tomato yellow leaf curl virus]
AVI16751	Tomato yellow leaf curl virus	Begomovirus	Geminiviridae	258	GenBank		DNA-A	Ban,Y., Ding,B., Zhou,X.		AV1	China		Solanum lycopersicum		2016-10-08		AV1 [Tomato yellow leaf curl virus]
AVI04859	Tomato yellow leaf curl virus	Begomovirus	Geminiviridae	258	GenBank			Heydarnejad,J., Kamali,M., Hassanvand,V., Massumi,H., Shamshiri,M., Varsani,A., Hasanvand,V., Maasumi,H.		coat protein	Iran: Kerman, Bagher-Abad		Brassica rapa	plant leaf	2015		coat protein [Tomato yellow leaf curl virus]
AUT17685	Tomato yellow leaf curl virus	Begomovirus	Geminiviridae	258	GenBank			Verdin,E., Desbiez,C., Wipf-Scheibel,C., Gognalons,P., Kheyr-Pour,A., Gronenborn,B., Mirzayeva,S., Sultanova,N., Mammadov,A., Huseynova,I.		V1	Azerbaijan		Solanum lycopersicum		2014		V1 [Tomato yellow leaf curl virus]
ATS17344	Tomato yellow leaf curl virus	Begomovirus	Geminiviridae	258	GenBank			Pecman,A., Kutnjak,D., Gutierrez-Aguirre,I., Adams,I., Fox,A., Boonham,N., Ravnikar,M., Aguirre,I.G., Adams,I.P.	29081770	coat protein	United Kingdom		Solanum lycopersicum		2016		coat protein [Tomato yellow leaf curl virus]
ATP75680	Tomato yellow leaf curl virus	Begomovirus	Geminiviridae	258	GenBank			Zhang,J., Zhang,S.B., Yang,J.G.		AV1 protein	China: Qing'dao, Shandong province		Nicotiana tabacum		2016-06-09		AV1 protein [Tomato yellow leaf curl virus]
ATJ44631	Tomato yellow leaf curl virus	Begomovirus	Geminiviridae	258	GenBank			Liu,Q., Li,C., Li,D., Song,P., Wei,Q., Yu,Y., Sun,H., Bu,R., Hu,H.		AV1	China		Solanum lycopersicum		2017-03-20		AV1 [Tomato yellow leaf curl virus]
ATJ44637	Tomato yellow leaf curl virus	Begomovirus	Geminiviridae	258	GenBank			Liu,Q., Li,C., Li,D., Song,P., Wei,Q., Yu,Y., Sun,H., Bu,R., Hu,H.		AV1	China		Solanum lycopersicum		2017-03-20		AV1 [Tomato yellow leaf curl virus]
ATJ44642	Tomato yellow leaf curl virus	Begomovirus	Geminiviridae	258	GenBank			Liu,Q., Li,C., Li,D., Song,P., Wei,Q., Yu,Y., Sun,H., Bu,R., Hu,H.		AV1	China		Solanum lycopersicum		2017-03-15		AV1 [Tomato yellow leaf curl virus]
ASU64362	Tomato yellow leaf curl virus	Begomovirus	Geminiviridae	258	GenBank			Wang,Y.		coat protein	China: Hebei, Wuhan		Solanum lycopersicum		2016-06-02		coat protein [Tomato yellow leaf curl virus]
ASU64368	Tomato yellow leaf curl virus	Begomovirus	Geminiviridae	258	GenBank			Wang,Y.		coat protein	China: Beijing		Solanum lycopersicum		2016-06-02		coat protein [Tomato yellow leaf curl virus]
ASU64374	Tomato yellow leaf curl virus	Begomovirus	Geminiviridae	258	GenBank			Wang,Y.		coat protein	China: Henan		Solanum lycopersicum		2016-06-02		coat protein [Tomato yellow leaf curl virus]
ASU64380	Tomato yellow leaf curl virus	Begomovirus	Geminiviridae	258	GenBank			Wang,Y.		coat protein	China: Lianyungang, Jiangsu		Solanum lycopersicum		2016-06-02		coat protein [Tomato yellow leaf curl virus]
ASU64386	Tomato yellow leaf curl virus	Begomovirus	Geminiviridae	258	GenBank			Wang,Y.		coat protein	China: Nanjing, Jiangsu		Solanum lycopersicum		2016-06-02		coat protein [Tomato yellow leaf curl virus]
ASU64392	Tomato yellow leaf curl virus	Begomovirus	Geminiviridae	258	GenBank			Wang,Y.		coat protein	China: Liuhe, Nanjing		Solanum lycopersicum		2016-06-02		coat protein [Tomato yellow leaf curl virus]
ASU64398	Tomato yellow leaf curl virus	Begomovirus	Geminiviridae	258	GenBank			Wang,Y.		coat protein	China: Nantong, Jiangsu		Solanum lycopersicum		2016-06-02		coat protein [Tomato yellow leaf curl virus]
ASU64404	Tomato yellow leaf curl virus	Begomovirus	Geminiviridae	258	GenBank			Wang,Y.		coat protein	China: Siyang, Jiangsu		Solanum lycopersicum		2016-06-02		coat protein [Tomato yellow leaf curl virus]
ASU64410	Tomato yellow leaf curl virus	Begomovirus	Geminiviridae	258	GenBank			Wang,Y.		coat protein	China: Yancheng, Jiangsu		Solanum lycopersicum		2016-06-02		coat protein [Tomato yellow leaf curl virus]
ASU64416	Tomato yellow leaf curl virus	Begomovirus	Geminiviridae	258	GenBank			Wang,Y.		coat protein	China: Yangzhou, Jiangsu		Solanum lycopersicum		2016-06-02		coat protein [Tomato yellow leaf curl virus]
ASU64422	Tomato yellow leaf curl virus	Begomovirus	Geminiviridae	258	GenBank			Wang,Y.		coat protein	China: Hangzhou, Zhejiang		Solanum lycopersicum		2016-06-02		coat protein [Tomato yellow leaf curl virus]
ASU64428	Tomato yellow leaf curl virus	Begomovirus	Geminiviridae	258	GenBank			Wang,Y.		coat protein	China: Linan, Zhejiang		Solanum lycopersicum		2016-06-02		coat protein [Tomato yellow leaf curl virus]
ASR80853	Tomato yellow leaf curl virus	Begomovirus	Geminiviridae	258	GenBank		DNA-A	Hao,H.Y.		AV1 protein	China: Yuncheng,Shanxi Province		Solanum lycopersicum		2016-08		AV1 protein [Tomato yellow leaf curl virus]
ASR80859	Tomato yellow leaf curl virus	Begomovirus	Geminiviridae	258	GenBank		DNA-A	Hao,H.Y.		AV1 protein	China: Yuncheng,Shanxi Province		Solanum lycopersicum		2016-08		AV1 protein [Tomato yellow leaf curl virus]
ASR80865	Tomato yellow leaf curl virus	Begomovirus	Geminiviridae	258	GenBank		DNA-A	Hao,H.Y.		AV1 protein	China: Yuncheng,Shanxi Province		Solanum lycopersicum		2016-08		AV1 protein [Tomato yellow leaf curl virus]
ASR80871	Tomato yellow leaf curl virus	Begomovirus	Geminiviridae	258	GenBank		DNA-A	Hao,H.Y.		AV1 protein	China: Yuncheng,Shanxi Province		Solanum lycopersicum		2016-08		AV1 protein [Tomato yellow leaf curl virus]
ASR80877	Tomato yellow leaf curl virus	Begomovirus	Geminiviridae	258	GenBank		DNA-A	Hao,H.Y.		AV1 protein	China: Yuncheng,Shanxi Province		Solanum lycopersicum		2016-08		AV1 protein [Tomato yellow leaf curl virus]
ASK07806	Tomato yellow leaf curl virus	Begomovirus	Geminiviridae	258	GenBank			Panno,S., Caruso,A.G., Davino,M., Pantano,V., Davino,S.		coat protein	Italy: Sicily		Solanum lycopersicum		2016-06-07		coat protein [Tomato yellow leaf curl virus]
AQX34411	Tomato yellow leaf curl virus	Begomovirus	Geminiviridae	258	GenBank			Lin,W., Du,Z., Zhang,J.		AV1	China		Solanum lycopersicum		2016-04-15		AV1 [Tomato yellow leaf curl virus]
AQX34417	Tomato yellow leaf curl virus	Begomovirus	Geminiviridae	258	GenBank			Lin,W., Du,Z., Zhang,J.		AV1	China		Solanum lycopersicum		2016-04-15		AV1 [Tomato yellow leaf curl virus]
ANA09994	Tomato yellow leaf curl virus	Begomovirus	Geminiviridae	258	GenBank			Zhu,X., Wang,C.		AV1 protein	China: Liaoning		Solanum lycopersicum		2015-08-10		AV1 protein [Tomato yellow leaf curl virus]
ANA10000	Tomato yellow leaf curl virus	Begomovirus	Geminiviridae	258	GenBank			Zhu,X., Wang,C.		AV1 protein	China: Liaoning		Solanum lycopersicum		2015-08-10		AV1 protein [Tomato yellow leaf curl virus]
AOW41926	Tomato yellow leaf curl virus	Begomovirus	Geminiviridae	258	GenBank		DNA-A	Hao,X.		AV1	China		Solanum lycopersicum		2013		AV1 [Tomato yellow leaf curl virus]
ANA10006	Tomato yellow leaf curl virus	Begomovirus	Geminiviridae	258	GenBank			Zhu,X., Yang,Y., Tan,W.		AV1 protein	China: Shandong, Shouguang		Capsicum annuum		2015-07-20		AV1 protein [Tomato yellow leaf curl virus]
ANA10012	Tomato yellow leaf curl virus	Begomovirus	Geminiviridae	258	GenBank			Zhu,X., Yang,Y., Tan,W.		AV1 protein	China: Shandong, Shouguang		Capsicum annuum		2015-07-20		AV1 protein [Tomato yellow leaf curl virus]
ANA10018	Tomato yellow leaf curl virus	Begomovirus	Geminiviridae	258	GenBank			Zhu,X., Yang,Y., Tan,W.		AV1 protein	China: Shandong, Shouguang		Capsicum annuum		2015-07-20		AV1 protein [Tomato yellow leaf curl virus]
ANA10024	Tomato yellow leaf curl virus	Begomovirus	Geminiviridae	258	GenBank			Zhu,X., Yang,Y., Tan,W.		AV1 protein	China: Shandong, Shouguang		Capsicum annuum		2015-07-20		AV1 protein [Tomato yellow leaf curl virus]
ANA10030	Tomato yellow leaf curl virus	Begomovirus	Geminiviridae	258	GenBank			Zhu,X., Yang,Y., Tan,W.		AV1 protein	China: Shandong		Capsicum annuum		2015-07-20		AV1 protein [Tomato yellow leaf curl virus]
AND95556	Tomato yellow leaf curl virus	Begomovirus	Geminiviridae	258	GenBank			Ding,M., Zhao,L.L., Zhong,J., Li,T.T., Yin,Y.Y.		AV1 protein	China: Yunnan		Solanum lycopersicum		2014-10		AV1 protein [Tomato yellow leaf curl virus]
AND95562	Tomato yellow leaf curl virus	Begomovirus	Geminiviridae	258	GenBank			Ding,M., Zhao,L.L., Zhong,J., Li,T.T., Yin,Y.Y.		AV1 protein	China: Yunnan		Solanum lycopersicum		2014-10		AV1 protein [Tomato yellow leaf curl virus]
AND95568	Tomato yellow leaf curl virus	Begomovirus	Geminiviridae	258	GenBank			Ding,M., Zhao,L.L., Zhong,J., Li,T.T., Yin,Y.Y.		AV1 protein	China: Yunnan		Solanum lycopersicum		2014-10		AV1 protein [Tomato yellow leaf curl virus]
AND95574	Tomato yellow leaf curl virus	Begomovirus	Geminiviridae	258	GenBank			Ding,M., Zhao,L.L., Zhong,J., Li,T.T., Yin,Y.Y.		AV1 protein	China: Yunnan		Solanum lycopersicum		2014-10		AV1 protein [Tomato yellow leaf curl virus]
ANG57854	Tomato yellow leaf curl virus	Begomovirus	Geminiviridae	258	GenBank			Ding,M., Zhao,L.L., Zhong,J., Zhang,X.Y., Li,T.T., Yin,Y.Y., Pei,W.H.		AV1 protein	China: Yunnan		Solanum lycopersicum		2014-10-17		AV1 protein [Tomato yellow leaf curl virus]
ANA10039	Tomato yellow leaf curl virus	Begomovirus	Geminiviridae	258	GenBank			Zhu,X., Yang,Y., Liu,L.		AV1 protein	China: Henan Province		Solanum lycopersicum		2014-08-01		AV1 protein [Tomato yellow leaf curl virus]
ANA10045	Tomato yellow leaf curl virus	Begomovirus	Geminiviridae	258	GenBank			Zhu,X., Yang,Y., Liu,L.		AV1 protein	China: Henan Province		Solanum lycopersicum		2014-08-01		AV1 protein [Tomato yellow leaf curl virus]
ANA10051	Tomato yellow leaf curl virus	Begomovirus	Geminiviridae	258	GenBank			Zhu,X., Yang,Y., Liu,L.		AV1 protein	China: Shandong Province		Solanum lycopersicum		2015-08-01		AV1 protein [Tomato yellow leaf curl virus]
ANA10057	Tomato yellow leaf curl virus	Begomovirus	Geminiviridae	258	GenBank			Zhu,X., Yang,Y., Liu,L.		AV1 protein	China: Henan Province		Solanum lycopersicum		2014-08-01		AV1 protein [Tomato yellow leaf curl virus]
ANA10063	Tomato yellow leaf curl virus	Begomovirus	Geminiviridae	258	GenBank			Zhu,X., Yang,Y., Liu,L.		AV1 protein	China: Henan Province		Solanum lycopersicum		2014-08-01		AV1 protein [Tomato yellow leaf curl virus]
ANA10069	Tomato yellow leaf curl virus	Begomovirus	Geminiviridae	258	GenBank			Zhu,X., Yang,Y., Liu,L.		AV1 protein	China: Henan Province		Solanum lycopersicum		2014-08-01		AV1 protein [Tomato yellow leaf curl virus]
ANA10075	Tomato yellow leaf curl virus	Begomovirus	Geminiviridae	258	GenBank			Zhu,X., Yang,Y., Liu,L.		AV1 protein	China: Shandong Laiyang		Solanum lycopersicum		2015-08-01		AV1 protein [Tomato yellow leaf curl virus]
ANA10081	Tomato yellow leaf curl virus	Begomovirus	Geminiviridae	258	GenBank			Zhu,X., Yang,Y., Liu,L.		AV1 protein	China: Shandong Province		Solanum lycopersicum		2015-08-01		AV1 protein [Tomato yellow leaf curl virus]
ANA10087	Tomato yellow leaf curl virus	Begomovirus	Geminiviridae	258	GenBank			Zhu,X., Yang,Y., Liu,L.		AV1 protein	China: Henan Province		Solanum lycopersicum		2014-08-01		AV1 protein [Tomato yellow leaf curl virus]
ANA10093	Tomato yellow leaf curl virus	Begomovirus	Geminiviridae	258	GenBank			Zhu,X., Yang,Y., Liu,L.		AV1 protein	China: Henan Province		Solanum lycopersicum		2014-08-01		AV1 protein [Tomato yellow leaf curl virus]
ANA10099	Tomato yellow leaf curl virus	Begomovirus	Geminiviridae	258	GenBank			Zhu,X., Yang,Y., Liu,L.		AV1 protein	China: Shandong Province		Solanum lycopersicum		2015-08-01		AV1 protein [Tomato yellow leaf curl virus]
ANA10105	Tomato yellow leaf curl virus	Begomovirus	Geminiviridae	258	GenBank			Zhu,X., Yang,Y., Liu,L.		AV1 protein	China: Shandong Province		Solanum lycopersicum		2015-08-01		AV1 protein [Tomato yellow leaf curl virus]
ANA10111	Tomato yellow leaf curl virus	Begomovirus	Geminiviridae	258	GenBank			Zhu,X., Yang,Y., Liu,L.		AV1 protein	China: Henan Province		Solanum lycopersicum		2014-08-01		AV1 protein [Tomato yellow leaf curl virus]
ANA10117	Tomato yellow leaf curl virus	Begomovirus	Geminiviridae	258	GenBank			Zhu,X., Yang,Y., Liu,L.		AV1 protein	China: Henan Province		Solanum lycopersicum		2014-08-01		AV1 protein [Tomato yellow leaf curl virus]
ANA10123	Tomato yellow leaf curl virus	Begomovirus	Geminiviridae	258	GenBank			Zhu,X., Yang,Y., Liu,L.		AV1 protein	China: Henan Province		Solanum lycopersicum				AV1 protein [Tomato yellow leaf curl virus]
ANA10129	Tomato yellow leaf curl virus	Begomovirus	Geminiviridae	258	GenBank			Zhu,X., Yang,Y., Liu,L.		AV1 protein	China: Shandong Province		Solanum lycopersicum		2015-08-01		AV1 protein [Tomato yellow leaf curl virus]
AMY60246	Tomato yellow leaf curl virus	Begomovirus	Geminiviridae	258	GenBank			Ayazpour,K., Oladhossein,N., Pakniat,A.		coat protein	Iran		Solanum lycopersicum	plant leaf	2013		coat protein [Tomato yellow leaf curl virus]
CDO50003	Tomato yellow leaf curl virus	Begomovirus	Geminiviridae	258	GenBank			Al Shihi,A., Ammarah,U., Al Sadi,A., Deadman,M., Amin,I.		Coat Protein	Oman:Barka		Solanum lycopersicum	plant leaf	2013		Coat Protein [Tomato yellow leaf curl virus]
AMN92844	Tomato yellow leaf curl virus	Begomovirus	Geminiviridae	258	GenBank			Yan,D., Zhang,H., Zhang,D.		coat protein	China		Solanum lycopersicum		2014-07-07		coat protein [Tomato yellow leaf curl virus]
CDO50153	Tomato yellow leaf curl virus	Begomovirus	Geminiviridae	258	GenBank			Ammara,U., Al-Shihi,A., Al-sadi,A., Amin,I.		Coat protein	Oman:Barka			plant leaf	2013		Coat protein [Tomato yellow leaf curl virus-Oman]
CDO50165	Tomato yellow leaf curl virus	Begomovirus	Geminiviridae	258	GenBank			Ammara,U., Al-Shihi,A., Al-sadi,A., Amin,I.		Coat protein	Oman:Barka			plant leaf	2013		Coat protein [Tomato yellow leaf curl virus]
CDO50195	Tomato yellow leaf curl virus	Begomovirus	Geminiviridae	258	GenBank			Ammara,U., Al-Shihi,A., Al-sadi,A., Amin,I.		Coat protein	Oman:Barka			plant leaf	2013		Coat protein [Tomato yellow leaf curl virus]
CDO50225	Tomato yellow leaf curl virus	Begomovirus	Geminiviridae	258	GenBank			Ammara,U., Al-Shihi,A., Al-sadi,A., Amin,I.		Coat protein	Oman:Barka			plant leaf	2013		Coat protein [Tomato yellow leaf curl virus]
CDO50231	Tomato yellow leaf curl virus	Begomovirus	Geminiviridae	258	GenBank			Al Shihi,A., Ammara,U., Al Sadi,A., Deadman,M., Amin,I.		Coat protein	Oman:Barka			plant leaf	2013		Coat protein [Tomato yellow leaf curl virus]
CDO50237	Tomato yellow leaf curl virus	Begomovirus	Geminiviridae	258	GenBank			Al Shihi,A., Ammara,U., Al Sadi,A., Deadman,M., Amin,I.		Coat protein	Oman:Barka			plant leaf	2013		Coat protein [Tomato yellow leaf curl virus]
CDO50243	Tomato yellow leaf curl virus	Begomovirus	Geminiviridae	258	GenBank			Al Shihi,A., Ammara,U., Al Sadi,A., Deadman,M., Amin,I.		Coat protein	Oman:Barka			plant leaf	2013		Coat protein [Tomato yellow leaf curl virus]
CDO50249	Tomato yellow leaf curl virus	Begomovirus	Geminiviridae	258	GenBank			Al Shihi,A., Ammara,U., Al Sadi,A., Deadman,M., Amin,I.		Coat protein	Oman:Barka			plant leaf	2013		Coat protein [Tomato yellow leaf curl virus]
CDO50255	Tomato yellow leaf curl virus	Begomovirus	Geminiviridae	258	GenBank			Al Shihi,A., Ammara,U., Al Sadi,A., Deadman,M., Amin,I.		Coat protein	Oman:Barka			plant leaf	2013		Coat protein [Tomato yellow leaf curl virus]
CDO50261	Tomato yellow leaf curl virus	Begomovirus	Geminiviridae	258	GenBank			Al Shihi,A., Ammara,U., Al Sadi,A., Deadman,M., Amin,I.		Coat protein	Oman:Barka			plant leaf	2013		Coat protein [Tomato yellow leaf curl virus]
CDO50298	Tomato yellow leaf curl virus	Begomovirus	Geminiviridae	258	GenBank			Ammara,U., Al Shihi,A., Al Sadi,A., Amin,I.		Coat protein	Oman:Barka			plant leaf	2013		Coat protein [Tomato yellow leaf curl virus]
CDO50304	Tomato yellow leaf curl virus	Begomovirus	Geminiviridae	258	GenBank			Ammara,U., Al Shihi,A., Al Sadi,A., Amin,I.		Coat protein	Oman:Barka			plant leaf	2013		Coat protein [Tomato yellow leaf curl virus]
CDO50310	Tomato yellow leaf curl virus	Begomovirus	Geminiviridae	258	GenBank			Ammara,U., Al Shihi,A., Al Sadi,A., Amin,I.		Coat protein	Oman:Barka			plant leaf	2013		Coat protein [Tomato yellow leaf curl virus]
CDO50316	Tomato yellow leaf curl virus	Begomovirus	Geminiviridae	258	GenBank			Ammara,U., Al Shihi,A., Al Sadi,A., Amin,I.		Coat protein	Oman:Barka			plant leaf	2013		Coat protein [Tomato yellow leaf curl virus]
CDO50322	Tomato yellow leaf curl virus	Begomovirus	Geminiviridae	258	GenBank			Ammara,U., Al Shihi,A., Al Sadi,A., Amin,I.		Coat protein	Oman:Barka			plant leaf	2013		Coat protein [Tomato yellow leaf curl virus]
CDO50328	Tomato yellow leaf curl virus	Begomovirus	Geminiviridae	258	GenBank			Ammara,U., Al Shihi,A., Al Sadi,A., Amin,I.		Coat protein	Oman:Barka			plant leaf	2013		Coat protein [Tomato yellow leaf curl virus]
CDO50334	Tomato yellow leaf curl virus	Begomovirus	Geminiviridae	258	GenBank			Ammara,U., Al Shihi,A., Al Sadi,A., Amin,I.		Coat protein	Oman:Barka			plant leaf	2013		Coat protein [Tomato yellow leaf curl virus]
CDO50340	Tomato yellow leaf curl virus	Begomovirus	Geminiviridae	258	GenBank			Ammara,U., Al Shihi,A., Al Sadi,A., Amin,I.		Coat protein	Oman:Barka			plant leaf	2013		Coat protein [Tomato yellow leaf curl virus]
CDO50346	Tomato yellow leaf curl virus	Begomovirus	Geminiviridae	258	GenBank			Ammara,U., Al Shihi,A., Al Sadi,A., Amin,I.		Coat protein	Oman:Barka			plant leaf	2013		Coat protein [Tomato yellow leaf curl virus]
CDN72737	Tomato yellow leaf curl virus	Begomovirus	Geminiviridae	258	GenBank			Ammara,U., Al-Shihi,A., Al-Ansari,M., Al-Sadi,A., Amin,I.		Coat protein	Oman:AlKhod Muscat		Cucurbita		2013		Coat protein [Tomato yellow leaf curl Oman virus]
CDN72767	Tomato yellow leaf curl virus	Begomovirus	Geminiviridae	258	GenBank			Ammara,U., Al-Shihi,A., Amin,I., Al-Sadi,A.		Coat protein	Oman:AlKhod Muscat		Nicotiana tabacum		2013		Coat protein [Tomato yellow leaf curl Oman virus]
CDN72773	Tomato yellow leaf curl virus	Begomovirus	Geminiviridae	258	GenBank			Ammara,U., Al-Shihi,A., Amin,I., Al-Sadi,A.		Coat protein	Oman:AlKhod Muscat		Nicotiana tabacum		2013		Coat protein [Tomato yellow leaf curl Oman virus]
CDN72779	Tomato yellow leaf curl virus	Begomovirus	Geminiviridae	258	GenBank			Ammara,U., Al-Shihi,A., Amin,I., Al-Sadi,A.		Coat protein	Oman:AlKhod Muscat		Nicotiana tabacum		2013		Coat protein [Tomato yellow leaf curl Oman virus]
CDN72791	Tomato yellow leaf curl virus	Begomovirus	Geminiviridae	258	GenBank			Ammara,U., Al-Shihi,A., Amin,I., Al-Sadi,A.		Coat protein	Oman:AlKhod Muscat		Solanum lycopersicum		2013		Coat protein [Tomato yellow leaf curl Oman virus]
CDN72797	Tomato yellow leaf curl virus	Begomovirus	Geminiviridae	258	GenBank			Ammara,U., Al-Shihi,A., Amin,I., Al-Sadi,A.		Coat protein	Oman:AlKhod Muscat		Solanum lycopersicum		2013		Coat protein [Tomato yellow leaf curl Oman virus]
CDN72803	Tomato yellow leaf curl virus	Begomovirus	Geminiviridae	258	GenBank			Ammara,U., Al-Shihi,A., Amin,I., Al-Sadi,A.		Coat protein	Oman:AlKhod Muscat		Solanum lycopersicum		2013		Coat protein [Tomato yellow leaf curl Oman virus]
CEJ95693	Tomato yellow leaf curl virus	Begomovirus	Geminiviridae	258	GenBank			Al Shihi,A.A., Al Shihi,A.		coat protein	Oman:Barka farm				2014-01-15		coat protein [Tomato yellow leaf curl virus]
CEJ95699	Tomato yellow leaf curl virus	Begomovirus	Geminiviridae	258	GenBank			Al Shihi,A.A., Al Shihi,A.		coat protein	Oman:Barka farm				2014-01-15		coat protein [Tomato yellow leaf curl virus]
CEJ95705	Tomato yellow leaf curl virus	Begomovirus	Geminiviridae	258	GenBank			Al Shihi,A.A., Al Shihi,A.		coat protein	Oman:Barka farm				2014-01-15		coat protein [Tomato yellow leaf curl virus]
ALT10251	Tomato yellow leaf curl virus	Begomovirus	Geminiviridae	258	GenBank			Yao,L., Cheng,X., Zhao,P., Chen,Y., Cao,M.		V1	China: Beijing		Solanum lycopersicum		2014-06-03		V1 [Tomato yellow leaf curl virus]
ALT10257	Tomato yellow leaf curl virus	Begomovirus	Geminiviridae	258	GenBank			Yao,L., Cheng,X., Zhao,P., Chen,Y., Cao,M.		V1	China: Beijing		Solanum lycopersicum		2014-06-03		V1 [Tomato yellow leaf curl virus]
ALT10263	Tomato yellow leaf curl virus	Begomovirus	Geminiviridae	258	GenBank			Yao,L., Cheng,X., Zhao,P., Chen,Y., Cao,M.		V1	China: Beijing		Solanum lycopersicum		2015-04-27		V1 [Tomato yellow leaf curl virus]
ALT10269	Tomato yellow leaf curl virus	Begomovirus	Geminiviridae	258	GenBank			Yao,L., Cheng,X., Zhao,P., Chen,Y., Cao,M.		V1	China: Beijing		Solanum lycopersicum		2015-04-27		V1 [Tomato yellow leaf curl virus]
ALI16119	Tomato yellow leaf curl virus	Begomovirus	Geminiviridae	258	GenBank			Al-Ali,E., Al-Hashash,H., Ben Heji,A., Al-Aqeel,H., Al-Ali,E.H., Al-Hashash,H.K., Ben-Hejji,A.H., Al-Alqeel,H.A.		coat protein	Kuwait		Solanum lycopersicum		2012-09-15		coat protein [Tomato yellow leaf curl virus]
AKN78993	Tomato yellow leaf curl virus	Begomovirus	Geminiviridae	258	GenBank			Lin,W., Wan,B., Yu,X., Wu,Z., Zhang,J.		coat protein	China		Solanum lycopersicum		2014-11-11		coat protein [Tomato yellow leaf curl virus]
AKN63435	Tomato yellow leaf curl virus	Begomovirus	Geminiviridae	258	GenBank		DNA-A	Zhou,Y., Qiao,G., Yan,J., Liu,M.		AV1 protein	China: Beijing		Viola prionantha		2014-09-25		AV1 protein [Tomato yellow leaf curl virus]
AIY67878	Tomato yellow leaf curl virus	Begomovirus	Geminiviridae	258	GenBank		DNA-A	Zhou,Y., Yan,J., Qiao,G., Zhang,W.		AV1 protein	China		Solanum lycopersicum		2013-10-29		AV1 protein [Tomato yellow leaf curl virus]
AIY67884	Tomato yellow leaf curl virus	Begomovirus	Geminiviridae	258	GenBank		DNA-A	Zhou,Y., Yan,J., Qiao,G., Zhang,W.		AV1 protein	China		Solanum lycopersicum		2013-10-29		AV1 protein [Tomato yellow leaf curl virus]
AIY67890	Tomato yellow leaf curl virus	Begomovirus	Geminiviridae	258	GenBank		DNA-A	Zhou,Y., Yan,J., Qiao,G., Zhang,W.		AV1 protein	China		Solanum lycopersicum		2013-10-29		AV1 protein [Tomato yellow leaf curl virus]
AIY67896	Tomato yellow leaf curl virus	Begomovirus	Geminiviridae	258	GenBank		DNA-A	Zhou,Y., Yan,J., Qiao,G., Zhang,W.		AV1 protein	China		Solanum lycopersicum		2013-10-14		AV1 protein [Tomato yellow leaf curl virus]
AIY67902	Tomato yellow leaf curl virus	Begomovirus	Geminiviridae	258	GenBank		DNA-A	Zhou,Y., Yan,J., Qiao,G., Zhang,W.		AV1 protein	China		Solanum lycopersicum		2013-10-14		AV1 protein [Tomato yellow leaf curl virus]
AIY67908	Tomato yellow leaf curl virus	Begomovirus	Geminiviridae	258	GenBank		DNA-A	Zhou,Y., Yan,J., Qiao,G., Zhang,W.		AV1 protein	China		Solanum lycopersicum		2013-10-14		AV1 protein [Tomato yellow leaf curl virus]
AIY67914	Tomato yellow leaf curl virus	Begomovirus	Geminiviridae	258	GenBank		DNA-A	Zhou,Y., Yan,J., Qiao,G., Zhang,W.		AV1 protein	China		Solanum lycopersicum		2013-10-14		AV1 protein [Tomato yellow leaf curl virus]
AIY67920	Tomato yellow leaf curl virus	Begomovirus	Geminiviridae	258	GenBank		DNA-A	Zhou,Y., Yan,J., Qiao,G., Zhang,W.		AV1 protein	China		Solanum lycopersicum		2013-10-14		AV1 protein [Tomato yellow leaf curl virus]
AIY67926	Tomato yellow leaf curl virus	Begomovirus	Geminiviridae	258	GenBank		DNA-A	Zhou,Y., Yan,J., Qiao,G., Zhang,W.		AV1 protein	China		Solanum lycopersicum		2013-10-14		AV1 protein [Tomato yellow leaf curl virus]
AIY67932	Tomato yellow leaf curl virus	Begomovirus	Geminiviridae	258	GenBank		DNA-A	Zhou,Y., Yan,J., Qiao,G., Zhang,W.		AV1 protein	China		Solanum lycopersicum		2013-10-14		AV1 protein [Tomato yellow leaf curl virus]
AIY67938	Tomato yellow leaf curl virus	Begomovirus	Geminiviridae	258	GenBank		DNA-A	Zhou,Y., Yan,J., Qiao,G., Zhang,W.		AV1 protein	China		Solanum lycopersicum		2013-10-14		AV1 protein [Tomato yellow leaf curl virus]
AIY67944	Tomato yellow leaf curl virus	Begomovirus	Geminiviridae	258	GenBank		DNA-A	Zhou,Y., Yan,J., Qiao,G., Zhang,W.		AV1 protein	China		Solanum lycopersicum		2013-10-14		AV1 protein [Tomato yellow leaf curl virus]
AIY67950	Tomato yellow leaf curl virus	Begomovirus	Geminiviridae	258	GenBank		DNA-A	Zhou,Y., Yan,J., Qiao,G., Zhang,W.		AV1 protein	China		Solanum lycopersicum		2011-09-24		AV1 protein [Tomato yellow leaf curl virus]
AIY67956	Tomato yellow leaf curl virus	Begomovirus	Geminiviridae	258	GenBank		DNA-A	Zhou,Y., Yan,J., Qiao,G., Zhang,W.		AV1 protein	China		Solanum lycopersicum		2011-09-25		AV1 protein [Tomato yellow leaf curl virus]
AIY67962	Tomato yellow leaf curl virus	Begomovirus	Geminiviridae	258	GenBank		DNA-A	Zhou,Y., Yan,J., Qiao,G., Zhang,W.		AV1 protein	China		Solanum lycopersicum		2012-11-26		AV1 protein [Tomato yellow leaf curl virus]
AIY31169	Tomato yellow leaf curl virus	Begomovirus	Geminiviridae	258	GenBank			Xue,D., Li,J., Xu,X.		AV1 protein	China: Shandong, Liaocheng		Solanum lycopersicum		2013-05-13		AV1 protein [Tomato yellow leaf curl virus]
AIY31175	Tomato yellow leaf curl virus	Begomovirus	Geminiviridae	258	GenBank			Xue,D., Li,J., Xu,X.		AV1 protein	China: Shandong, Liaocheng, Xinxian		Solanum lycopersicum		2014-04-02		AV1 protein [Tomato yellow leaf curl virus]
AIY31181	Tomato yellow leaf curl virus	Begomovirus	Geminiviridae	258	GenBank			Xue,D., Li,J., Xu,X.		AV1 protein	China: Shandong, Laiwu		Solanum lycopersicum		2013-05-15		AV1 protein [Tomato yellow leaf curl virus]
AIY31190	Tomato yellow leaf curl virus	Begomovirus	Geminiviridae	258	GenBank			Xue,D., Li,J., Xu,X.		AV1 protein	China: Shandong, Linyi		Solanum lycopersicum		2014-04-15		AV1 protein [Tomato yellow leaf curl virus]
AIY31196	Tomato yellow leaf curl virus	Begomovirus	Geminiviridae	258	GenBank			Xue,D., Li,J., Xu,X.		AV1 protein	China: Shandong, Shouguang		Solanum lycopersicum		2013-05-21		AV1 protein [Tomato yellow leaf curl virus]
AIY31202	Tomato yellow leaf curl virus	Begomovirus	Geminiviridae	258	GenBank			Xue,D., Li,J., Xu,X.		AV1 protein	China: Shandong, Shouguang		Solanum lycopersicum		2014-04-10		AV1 protein [Tomato yellow leaf curl virus]
AIY31208	Tomato yellow leaf curl virus	Begomovirus	Geminiviridae	258	GenBank			Xue,D., Li,J., Xu,X.		AV1 protein	China: Shandong, Weifang		Solanum lycopersicum		2013-05-22		AV1 protein [Tomato yellow leaf curl virus]
AIY31214	Tomato yellow leaf curl virus	Begomovirus	Geminiviridae	258	GenBank			Xue,D., Li,J., Xu,X.		AV1 protein	China: Shandong, Weifang		Solanum lycopersicum		2014-04-12		AV1 protein [Tomato yellow leaf curl virus]
AIY31217	Tomato yellow leaf curl virus	Begomovirus	Geminiviridae	258	GenBank			Xue,D., Li,J., Xu,X.		AV1 protein	China: Shandong, Yantai		Solanum lycopersicum		2013-05-25		AV1 protein [Tomato yellow leaf curl virus]
AIY31223	Tomato yellow leaf curl virus	Begomovirus	Geminiviridae	258	GenBank			Xue,D., Li,J., Xu,X.		AV1 protein	China: Shandong, Zaozhuang		Solanum lycopersicum		2014-04-06		AV1 protein [Tomato yellow leaf curl virus]
CCO56177	Tomato yellow leaf curl virus	Begomovirus	Geminiviridae	258	GenBank			Just,K., Leke,W.N., Sattar,M.N., Luik,A., Kvarnheden,A.		coat protein	Sweden		Solanum lycopersicum	fruit	2009-03-15		coat protein [Tomato yellow leaf curl virus]
AIS36241	Tomato yellow leaf curl virus	Begomovirus	Geminiviridae	258	GenBank			Shahid,M.S., Natsuaki,K.T.		AV1	Japan		Phaseolus vulgaris	plant leaf	2011		AV1 [Tomato yellow leaf curl virus]
AIL33927	Tomato yellow leaf curl virus	Begomovirus	Geminiviridae	258	GenBank		DNA-A	Zhou,Y., Yan,J., Zhang,W., Qiao,G.		AV1 protein	China		Solanum lycopersicum		2013-10-14		AV1 protein [Tomato yellow leaf curl virus]
AIL33933	Tomato yellow leaf curl virus	Begomovirus	Geminiviridae	258	GenBank		DNA-A	Zhou,Y., Yan,J., Zhang,W., Qiao,G.		AV1 protein	China		Solanum lycopersicum		2013-10-29		AV1 protein [Tomato yellow leaf curl virus]
AIL33939	Tomato yellow leaf curl virus	Begomovirus	Geminiviridae	258	GenBank		DNA-A	Zhou,Y., Yan,J., Zhang,W., Qiao,G.		AV1 protein	China		Solanum lycopersicum		2013-11-01		AV1 protein [Tomato yellow leaf curl virus]
AIK19666	Tomato yellow leaf curl virus	Begomovirus	Geminiviridae	258	GenBank		DNA-A	Tang,Y.F., He,Z.F.		AV1 protein	China: Hubei		Solanum lycopersicum		2014-04-14		AV1 protein [Tomato yellow leaf curl virus]
AIJ49784	Tomato yellow leaf curl virus	Begomovirus	Geminiviridae	258	GenBank			Al-Ali,E.M., AL-Hashash,H.K., Ben-Hejji,A.H., Al-Aqeel,H.A.		coat protein	Kuwait: North area		Solanum lycopersicum		2010		coat protein [Tomato yellow leaf curl virus - KISR]
AIJ49791	Tomato yellow leaf curl virus	Begomovirus	Geminiviridae	258	GenBank			Al-Ali,E.H., Hashash,H.K., Al-Shayji,N.S., Ben-Hejji,A.H., Al-Aqeel,H.A.		coat protein	Kuwait		Solanum lycopersicum	plant leaf	2012-11-11		coat protein [Tomato yellow leaf curl virus - KISR]
AIG88584	Tomato yellow leaf curl virus	Begomovirus	Geminiviridae	258	GenBank			Zhu,X., Zhao,L., Li,G.		AV1 protein	China: Liaoning		Solanum lycopersicum		2013-08-10		AV1 protein [Tomato yellow leaf curl virus]
AIG88590	Tomato yellow leaf curl virus	Begomovirus	Geminiviridae	258	GenBank			Zhu,X., Li,G., Zhao,L.		AV1 protein	China: Liaoning		Solanum lycopersicum		2013-08-10		AV1 protein [Tomato yellow leaf curl virus]
AIG88596	Tomato yellow leaf curl virus	Begomovirus	Geminiviridae	258	GenBank			Zhu,X., Zhao,L., Li,G.		AV1 protein	China: Liaoning		Solanum lycopersicum		2013-08-10		AV1 protein [Tomato yellow leaf curl virus]
AIG88602	Tomato yellow leaf curl virus	Begomovirus	Geminiviridae	258	GenBank			Zhu,X., Zhao,L., Li,G.		AV1 protein	China: Liaoning		Solanum lycopersicum		2013-08-10		AV1 protein [Tomato yellow leaf curl virus]
AIG88608	Tomato yellow leaf curl virus	Begomovirus	Geminiviridae	258	GenBank			Zhu,X., Zhao,L., Li,G.		AV1 protein	China: Liaoning		Solanum lycopersicum		2013-08-10		AV1 protein [Tomato yellow leaf curl virus]
AIG88614	Tomato yellow leaf curl virus	Begomovirus	Geminiviridae	258	GenBank			Zhu,X., Zhao,L., Li,G.		AV1 protein	China: Liaoning		Solanum lycopersicum		2013-08-10		AV1 protein [Tomato yellow leaf curl virus]
AIG88620	Tomato yellow leaf curl virus	Begomovirus	Geminiviridae	258	GenBank			Zhu,X., Zhao,L., Li,G.		AV1 protein	China: Liaoning		Solanum lycopersicum		2013-08-10		AV1 protein [Tomato yellow leaf curl virus]
AIG88626	Tomato yellow leaf curl virus	Begomovirus	Geminiviridae	258	GenBank			Zhu,X., Zhao,L., Li,G.		AV1 protein	China: Liaoning		Perilla		2013-08-10		AV1 protein [Tomato yellow leaf curl virus]
AIG88632	Tomato yellow leaf curl virus	Begomovirus	Geminiviridae	258	GenBank			Zhu,X., Zhao,L., Li,G.		AV1 protein	China: Liaoning		Solanum lycopersicum		2013-08-10		AV1 protein [Tomato yellow leaf curl virus]
AHX83871	Tomato yellow leaf curl virus	Begomovirus	Geminiviridae	258	GenBank			Zhu,X., Zhao,L., Li,G.		AV1 protein	China: Shandong Shouguang		Solanum lycopersicum		2013-08-14		AV1 protein [Tomato yellow leaf curl virus]
AHN82534	Tomato yellow leaf curl virus	Begomovirus	Geminiviridae	258	GenBank			Yao,L., Lu,J., Liu,J., Cao,M.		coat protein	China: Beijing		Solanum lycopersicum		2012-08-07		coat protein [Tomato yellow leaf curl virus]
AHN82540	Tomato yellow leaf curl virus	Begomovirus	Geminiviridae	258	GenBank			Yao,L., Lu,J., Liu,J., Cao,M.		coat protein	China: Beijing		Solanum lycopersicum		2013-10-23		coat protein [Tomato yellow leaf curl virus]
AHN95430	Tomato yellow leaf curl virus	Begomovirus	Geminiviridae	258	GenBank			Khan,A.J., Akhtar,S., Singh,A.K., Al-Shehi,A.A., Al-Matrushi,A.M., Ammara,U., Briddon,R.W., Al-Shihi,A.A., Al-Matroushi,A.R.	24052149	coat protein	Oman: Sohar		Solanum lycopersicum	plant leaf	2012		coat protein [Tomato yellow leaf curl virus-Oman]
AHN95436	Tomato yellow leaf curl virus	Begomovirus	Geminiviridae	258	GenBank			Khan,A.J., Akhtar,S., Singh,A.K., Al-Shehi,A.A., Al-Matrushi,A.M., Ammara,U., Briddon,R.W., Al-Shihi,A.A., Al-Matroushi,A.R.	24052149	coat protein	Oman: Liwa		Solanum lycopersicum	plant leaf	2012		coat protein [Tomato yellow leaf curl virus-Oman]
AHN95442	Tomato yellow leaf curl virus	Begomovirus	Geminiviridae	258	GenBank			Khan,A.J., Akhtar,S., Singh,A.K., Al-Shehi,A.A., Al-Matrushi,A.M., Ammara,U., Briddon,R.W., Al-Shihi,A.A., Al-Matroushi,A.R.	24052149	coat protein	Oman: Barka		Solanum lycopersicum	plant leaf	2012		coat protein [Tomato yellow leaf curl virus-Oman]
AHN95448	Tomato yellow leaf curl virus	Begomovirus	Geminiviridae	258	GenBank			Khan,A.J., Akhtar,S., Singh,A.K., Al-Shehi,A.A., Al-Matrushi,A.M., Ammara,U., Briddon,R.W., Al-Shihi,A.A., Al-Matroushi,A.R.	24052149	coat protein	Oman: Barka		Solanum lycopersicum	plant leaf	2012		coat protein [Tomato yellow leaf curl virus-Oman]
AHN95454	Tomato yellow leaf curl virus	Begomovirus	Geminiviridae	258	GenBank			Khan,A.J., Akhtar,S., Singh,A.K., Al-Shehi,A.A., Al-Matrushi,A.M., Ammara,U., Briddon,R.W., Al-Shihi,A.A., Al-Matroushi,A.R.	24052149	coat protein	Oman: Barka		Solanum lycopersicum	plant leaf	2012		coat protein [Tomato yellow leaf curl virus-Oman]
AHN95460	Tomato yellow leaf curl virus	Begomovirus	Geminiviridae	258	GenBank			Khan,A.J., Akhtar,S., Singh,A.K., Al-Shehi,A.A., Al-Matrushi,A.M., Ammara,U., Briddon,R.W., Al-Shihi,A.A., Al-Matroushi,A.R.	24052149	coat protein	Oman: Barka		Solanum lycopersicum	plant leaf	2012		coat protein [Tomato yellow leaf curl virus-Oman]
AHN52048	Tomato yellow leaf curl virus	Begomovirus	Geminiviridae	258	GenBank			Yang,C.		AV1 protein	China		Solanum lycopersicum		2012-10-10		AV1 protein [Tomato yellow leaf curl virus]
AHN52054	Tomato yellow leaf curl virus	Begomovirus	Geminiviridae	258	GenBank			Yang,C.		AV1 protein	China		Solanum lycopersicum		2012-10-10		AV1 protein [Tomato yellow leaf curl virus]
AHN52060	Tomato yellow leaf curl virus	Begomovirus	Geminiviridae	258	GenBank			Yang,C.		AV1 protein	China		Solanum lycopersicum		2012-10-10		AV1 protein [Tomato yellow leaf curl virus]
AHL29208	Tomato yellow leaf curl virus	Begomovirus	Geminiviridae	258	GenBank		DNA-A	Tang,Y.F., He,Z.F.		AV1 protein	China: Guangdong		Mikania micrantha		2013-07-19		AV1 protein [Tomato yellow leaf curl virus]
AHK05346	Tomato yellow leaf curl virus	Begomovirus	Geminiviridae	258	GenBank			Ji,Y., Zhang,H., Zhao,W., Zhou,Y., Gao,X.		V1	China		Solanum lycopersicum		2013-03-05		V1 [Tomato yellow leaf curl virus]
AHE80665	Tomato yellow leaf curl virus	Begomovirus	Geminiviridae	258	GenBank			Shahid,M.S., Ikegami,M., Waheed,A., Briddon,R.W., Natsuaki,K.T., Shahid,S.M.	24424499	coat protein	Japan		Solanum lycopersicum	plant leaf	2011-07-17		coat protein [Tomato yellow leaf curl virus]
AHB20348	Tomato yellow leaf curl virus	Begomovirus	Geminiviridae	258	GenBank			Bai,X., Wu,Z., Zhou,C., Liu,S., Geng,B.		AV1 protein	China		Solanum lycopersicum		2012-10-13		AV1 protein [Tomato yellow leaf curl virus]
AGT55970	Tomato yellow leaf curl virus	Begomovirus	Geminiviridae	258	GenBank			Wang,L., Liang,Y., Li,C.		AV1 protein	China		Solanum lycopersicum		2011-12-25		AV1 protein [Tomato yellow leaf curl virus]
AGT55976	Tomato yellow leaf curl virus	Begomovirus	Geminiviridae	258	GenBank			Wang,L., Liang,Y., Li,C.		AV1 protein	China		Solanum lycopersicum		2011-12-25		AV1 protein [Tomato yellow leaf curl virus]
AGT55982	Tomato yellow leaf curl virus	Begomovirus	Geminiviridae	258	GenBank			Wang,L., Liang,Y., Li,C.		AV1 protein	China		Solanum lycopersicum		2011-12-25		AV1 protein [Tomato yellow leaf curl virus]
AGT55989	Tomato yellow leaf curl virus	Begomovirus	Geminiviridae	258	GenBank			Wang,L., Liang,Y., Li,C.		AV1 protein	China		Solanum lycopersicum		2011-12-17		AV1 protein [Tomato yellow leaf curl virus]
AGZ91414	Tomato yellow leaf curl virus	Begomovirus	Geminiviridae	258	GenBank			Rezk,A.A., Alhudaib,K.A., El-Araby,W.S.		coat protein	Saudi Arabia		Capsicum frutescens		2012-04-23		coat protein [Tomato yellow leaf curl virus]
AGZ91420	Tomato yellow leaf curl virus	Begomovirus	Geminiviridae	258	GenBank			Rezk,A.A., Alhudaib,K.A., El-Araby,W.S.		coat protein	Saudi Arabia		Solanum lycopersicum		2013-03		coat protein [Tomato yellow leaf curl virus]
AGW18223	Tomato yellow leaf curl virus	Begomovirus	Geminiviridae	258	GenBank			Kil,E.-J., Byun,H.S., Kim,S., Hwang,H., Kim,M.-K., Kim,C.-S., Choi,H.-S., Lee,K.-Y., Lee,S., Byun,H.-S.		V1	South Korea		Eustoma exaltatum subsp. russellianum		2012-12		V1 [Tomato yellow leaf curl virus]
AGT59181	Tomato yellow leaf curl virus	Begomovirus	Geminiviridae	258	GenBank			Zhu,X.P., Wang,X., Li,G.		AV1 protein	China: Shandong Province		Capsicum frutescens		2012-08		AV1 protein [Tomato yellow leaf curl virus]
AGT59187	Tomato yellow leaf curl virus	Begomovirus	Geminiviridae	258	GenBank			Zhu,X.P., Wang,X., Li,G.		AV1 protein	China: Weifang, Shandong Province		Solanum lycopersicum		2012-07		AV1 protein [Tomato yellow leaf curl virus]
AGT59193	Tomato yellow leaf curl virus	Begomovirus	Geminiviridae	258	GenBank			Zhu,X.P., Wang,X., Li,G.		AV1 protein	China: Weifang, Shandong Province		Solanum lycopersicum		2012-07		AV1 protein [Tomato yellow leaf curl virus]
AGT59199	Tomato yellow leaf curl virus	Begomovirus	Geminiviridae	258	GenBank			Zhu,X.P., Wang,X., Li,G.		AV1 protein	China: Weifang, Shandong Province		Solanum lycopersicum		2012-07		AV1 protein [Tomato yellow leaf curl virus]
AGT59205	Tomato yellow leaf curl virus	Begomovirus	Geminiviridae	258	GenBank			Zhu,X.P., Wang,X., Li,G.		AV1 protein	China: Weifang, Shandong Province		Solanum lycopersicum		2012-07		AV1 protein [Tomato yellow leaf curl virus]
AGT59211	Tomato yellow leaf curl virus	Begomovirus	Geminiviridae	258	GenBank			Zhu,X.P., Wang,X., Li,G.		AV1 protein	China: Weifang, Shandong Province		Solanum lycopersicum		2012-07		AV1 protein [Tomato yellow leaf curl virus]
AGT59217	Tomato yellow leaf curl virus	Begomovirus	Geminiviridae	258	GenBank			Zhu,X.P., Wang,X., Li,G.		AV1 protein	China: Weifang, Shandong Province		Capsicum frutescens				AV1 protein [Tomato yellow leaf curl virus]
AGT59223	Tomato yellow leaf curl virus	Begomovirus	Geminiviridae	258	GenBank			Zhu,X.P., Wang,X., Li,G.		AV1 protein	China: Weifang, Shandong Province		Capsicum frutescens				AV1 protein [Tomato yellow leaf curl virus]
AGT59229	Tomato yellow leaf curl virus	Begomovirus	Geminiviridae	258	GenBank			Zhu,X.P., Wang,X.		AV1 protein	China: Shouguang		Amaranthus caudatus		2011-08		AV1 protein [Tomato yellow leaf curl virus]
AGS46479	Tomato yellow leaf curl virus	Begomovirus	Geminiviridae	258	GenBank		DNA-A	Tang,Y.F., He,Z.F.		coat protein	China: Guangdong		Solanum lycopersicum		2013-04-19		coat protein [Tomato yellow leaf curl virus]
AGR34326	Tomato yellow leaf curl virus	Begomovirus	Geminiviridae	258	GenBank			Zhu,X., Zhao,L., Li,G.		AV1 protein	China: Shandong Shouguang		Gossypium hirsutum		2012-08-14		AV1 protein [Tomato yellow leaf curl virus]
AGR34338	Tomato yellow leaf curl virus	Begomovirus	Geminiviridae	258	GenBank			Zhu,X., Zhao,L., Li,G.		AV1 protein	China: Shandong Shouguang		Abutilon theophrasti		2012-08-14		AV1 protein [Tomato yellow leaf curl virus]
AGR34344	Tomato yellow leaf curl virus	Begomovirus	Geminiviridae	258	GenBank			Zhu,X., Zhao,L., Li,G.		AV1 protein	China: Shandong Shouguang		Acalypha australis		2012-08-14		AV1 protein [Tomato yellow leaf curl virus]
AGR34350	Tomato yellow leaf curl virus	Begomovirus	Geminiviridae	258	GenBank			Zhu,X., Zhao,L., Li,G.		AV1 protein	China: Shandong Shouguang		Zinnia elegans		2012-08-14		AV1 protein [Tomato yellow leaf curl virus]
AGO64004	Tomato yellow leaf curl virus	Begomovirus	Geminiviridae	258	GenBank		DNA-A	Tang,Y.F., He,Z.F.		coat protein	China		Solanum lycopersicum		2012-12-26		coat protein [Tomato yellow leaf curl virus - Il]
AGO02043	Tomato yellow leaf curl virus	Begomovirus	Geminiviridae	258	GenBank			Hosseinzadeh,M.R., Shams-Bakhsh,M., Osaloo,S.K., Brown,J.K., Shamsbakhsh,M., Kazempour-Osalou,S.	24068582	coat protein	Iran: Bojnurd		Datura stramonium		2011-08-20		coat protein [Tomato yellow leaf curl virus - Il]
AGO02049	Tomato yellow leaf curl virus	Begomovirus	Geminiviridae	258	GenBank			Hosseinzadeh,M.R., Shams-Bakhsh,M., Osaloo,S.K., Brown,J.K., Shamsbakhsh,M., Kazempour-Osalou,S.	24068582	coat protein	Iran: Bojnurd		Datura stramonium		2011-08-20		coat protein [Tomato yellow leaf curl virus - Il]
AGO02055	Tomato yellow leaf curl virus	Begomovirus	Geminiviridae	258	GenBank			Hosseinzadeh,M.R., Shams-Bakhsh,M., Osaloo,S.K., Brown,J.K., Shamsbakhsh,M., Kazempour-Osalou,S.	24068582	coat protein	Iran: Bojnurd		Datura stramonium		2011-08-20		coat protein [Tomato yellow leaf curl virus - Il]
AGO02061	Tomato yellow leaf curl virus	Begomovirus	Geminiviridae	258	GenBank			Hosseinzadeh,M.R., Shams-Bakhsh,M., Osaloo,S.K., Brown,J.K., Shamsbakhsh,M., Kazempour-Osalou,S.	24068582	coat protein	Iran: Bojnurd		Datura stramonium		2011-08-20		coat protein [Tomato yellow leaf curl virus - Il]
AGO02073	Tomato yellow leaf curl virus	Begomovirus	Geminiviridae	258	GenBank			Hosseinzadeh,M.R., Shams-Bakhsh,M., Osaloo,S.K., Brown,J.K., Shamsbakhsh,M., Kazempour-Osalou,S.	24068582	coat protein	Iran: Bojnurd		Datura stramonium		2011-08-20		coat protein [Tomato yellow leaf curl virus - Il]
AGO02079	Tomato yellow leaf curl virus	Begomovirus	Geminiviridae	258	GenBank			Hosseinzadeh,M.R., Shams-Bakhsh,M., Osaloo,S.K., Brown,J.K., Shamsbakhsh,M., Kazempour-Osalou,S.	24068582	coat protein	Iran: Bojnurd		Datura stramonium		2011-08-20		coat protein [Tomato yellow leaf curl virus - Il]
AGO02091	Tomato yellow leaf curl virus	Begomovirus	Geminiviridae	258	GenBank			Hosseinzadeh,M.R., Shams-Bakhsh,M., Osaloo,S.K., Brown,J.K., Shamsbakhsh,M., Kazempour-Osalou,S.	24068582	coat protein	Iran: Bojnurd		Datura stramonium		2011-08-20		coat protein [Tomato yellow leaf curl virus - Il]
AGO02097	Tomato yellow leaf curl virus	Begomovirus	Geminiviridae	258	GenBank			Hosseinzadeh,M.R., Shams-Bakhsh,M., Osaloo,S.K., Brown,J.K., Shamsbakhsh,M., Kazempour-Osalou,S.	24068582	coat protein	Iran: Bojnurd		Datura stramonium		2011-08-20		coat protein [Tomato yellow leaf curl virus - Il]
AGO02107	Tomato yellow leaf curl virus	Begomovirus	Geminiviridae	258	GenBank			Hosseinzadeh,M.R., Shams-Bakhsh,M., Osaloo,S.K., Brown,J.K., Shamsbakhsh,M., Kazempour-Osalou,S.	24068582	coat protein	Iran: Bojnurd		Datura stramonium		2011-08-20		coat protein [Tomato yellow leaf curl virus - Il]
AGO02109	Tomato yellow leaf curl virus	Begomovirus	Geminiviridae	258	GenBank			Hosseinzadeh,M.R., Shams-Bakhsh,M., Osaloo,S.K., Brown,J.K., Shamsbakhsh,M., Kazempour-Osalou,S.	24068582	coat protein	Iran: Bojnurd		Datura stramonium		2011-08-20		coat protein [Tomato yellow leaf curl virus - Il]
AGO02115	Tomato yellow leaf curl virus	Begomovirus	Geminiviridae	258	GenBank			Hosseinzadeh,M.R., Shams-Bakhsh,M., Osaloo,S.K., Brown,J.K., Shamsbakhsh,M., Kazempour-Osalou,S.	24068582	coat protein	Iran: Bojnurd		Datura stramonium		2011-08-20		coat protein [Tomato yellow leaf curl virus - Il]
AGO02121	Tomato yellow leaf curl virus	Begomovirus	Geminiviridae	258	GenBank			Hosseinzadeh,M.R., Shams-Bakhsh,M., Osaloo,S.K., Brown,J.K., Shamsbakhsh,M., Kazempour-Osalou,S.	24068582	coat protein	Iran: Bojnurd		Solanum lycopersicum		2011-08-20		coat protein [Tomato yellow leaf curl virus - Il]
AGO02127	Tomato yellow leaf curl virus	Begomovirus	Geminiviridae	258	GenBank			Hosseinzadeh,M.R., Shams-Bakhsh,M., Osaloo,S.K., Brown,J.K., Shamsbakhsh,M., Kazempour-Osalou,S.	24068582	coat protein	Iran: Bojnurd		Solanum lycopersicum		2011-08-20		coat protein [Tomato yellow leaf curl virus - Il]
AGO02133	Tomato yellow leaf curl virus	Begomovirus	Geminiviridae	258	GenBank			Hosseinzadeh,M.R., Shams-Bakhsh,M., Osaloo,S.K., Brown,J.K., Shamsbakhsh,M., Kazempour-Osalou,S.	24068582	coat protein	Iran: Bojnurd		Solanum lycopersicum		2011-08-20		coat protein [Tomato yellow leaf curl virus - Il]
AGO02139	Tomato yellow leaf curl virus	Begomovirus	Geminiviridae	258	GenBank			Hosseinzadeh,M.R., Shams-Bakhsh,M., Osaloo,S.K., Brown,J.K., Shamsbakhsh,M., Kazempour-Osalou,S.	24068582	coat protein	Iran: Bojnurd		Solanum lycopersicum		2011-08-20		coat protein [Tomato yellow leaf curl virus - Il]
AGO02145	Tomato yellow leaf curl virus	Begomovirus	Geminiviridae	258	GenBank			Hosseinzadeh,M.R., Shams-Bakhsh,M., Osaloo,S.K., Brown,J.K., Shamsbakhsh,M., Kazempour-Osalou,S.	24068582	coat protein	Iran: Bojnurd		Solanum lycopersicum		2011-08-20		coat protein [Tomato yellow leaf curl virus - Il]
AGN90884	Tomato yellow leaf curl virus	Begomovirus	Geminiviridae	258	GenBank			Zhu,X.P., Wang,X.		AV1 protein	China: Changli, Heibei province		Solanum lycopersicum		2012-07		AV1 protein [Tomato yellow leaf curl virus]
AGN90890	Tomato yellow leaf curl virus	Begomovirus	Geminiviridae	258	GenBank			Zhu,X.P., Wang,X.		AV1 protein	China: Funing, Hebei province		Solanum lycopersicum		2012-07		AV1 protein [Tomato yellow leaf curl virus]
AGN90896	Tomato yellow leaf curl virus	Begomovirus	Geminiviridae	258	GenBank			Zhu,X.P., Wang,X.		AV1 protein	China: Songyuan, Jilin province		Solanum lycopersicum		2012-07		AV1 protein [Tomato yellow leaf curl virus]
AFL03415	Tomato yellow leaf curl virus	Begomovirus	Geminiviridae	258	GenBank			Gharooni Kardani,S., Jafarpour,B., Mehrvar,M., Heydarnejad,J., Tarighi,S., Zaki Aghl,M.		coat protein	Iran		Solanum lycopersicum		2010-09		coat protein [Tomato yellow leaf curl virus]
AFU54049	Tomato yellow leaf curl virus	Begomovirus	Geminiviridae	258	GenBank			Al-Kuwaiti,N.A., Otto,B., Collins,C., Seal,S., Maruthi,M.N.		coat protein	Iraq		Solanum lycopersicum		2011-04		coat protein [Tomato yellow leaf curl virus]
AGI37678	Tomato yellow leaf curl virus	Begomovirus	Geminiviridae	258	GenBank			Wang,X.G., Du,Y.J., Huang,J.F.		AV1 protein	China: Kashi, Xinjiang		Solanum melongena		2012-01-23		AV1 protein [Tomato yellow leaf curl virus]
AGH27750	Tomato yellow leaf curl virus	Begomovirus	Geminiviridae	258	GenBank			Xue,D., Li,J., Xu,X.		AV1 protein	China: AnHui, BengBu		Solanum lycopersicum		2012-10-09		AV1 protein [Tomato yellow leaf curl virus]
AGH27756	Tomato yellow leaf curl virus	Begomovirus	Geminiviridae	258	GenBank			Xue,D., Li,J., Xu,X.		AV1 protein	China: AnHui, HeFei		Solanum lycopersicum		2012-10-12		AV1 protein [Tomato yellow leaf curl virus]
AGH27762	Tomato yellow leaf curl virus	Begomovirus	Geminiviridae	258	GenBank			Xue,D., Li,J., Xu,X.		AV1 protein	China: HeBei, ShiJiazhuang		Solanum lycopersicum		2012-08-01		AV1 protein [Tomato yellow leaf curl virus]
AGH27768	Tomato yellow leaf curl virus	Begomovirus	Geminiviridae	258	GenBank			Xue,D., Li,J., Xu,X.		AV1 protein	China: HeBei, TangShan		Solanum lycopersicum		2012-08-02		AV1 protein [Tomato yellow leaf curl virus]
AGH27774	Tomato yellow leaf curl virus	Begomovirus	Geminiviridae	258	GenBank			Xue,D., Li,J., Xu,X.		AV1 protein	China: HuBei, WuHan		Solanum lycopersicum		2012-09-22		AV1 protein [Tomato yellow leaf curl virus]
AGH27780	Tomato yellow leaf curl virus	Begomovirus	Geminiviridae	258	GenBank			Xue,D., Li,J., Xu,X.		AV1 protein	China: HuBei, WuHan		Solanum lycopersicum		2012-09-22		AV1 protein [Tomato yellow leaf curl virus]
AGH27786	Tomato yellow leaf curl virus	Begomovirus	Geminiviridae	258	GenBank			Xue,D., Li,J., Xu,X.		AV1 protein	China: HeNan, ZhengZhou		Solanum lycopersicum		2012-08-20		AV1 protein [Tomato yellow leaf curl virus]
AGH27792	Tomato yellow leaf curl virus	Begomovirus	Geminiviridae	258	GenBank			Xue,D., Li,J., Xu,X.		AV1 protein	China: JiangSu, NanJing		Solanum lycopersicum		2011-08-12		AV1 protein [Tomato yellow leaf curl virus]
AGH27798	Tomato yellow leaf curl virus	Begomovirus	Geminiviridae	258	GenBank			Xue,D., Li,J., Xu,X.		AV1 protein	China: JiangSu, NanTong		Solanum lycopersicum		2012-08-14		AV1 protein [Tomato yellow leaf curl virus]
AGH27804	Tomato yellow leaf curl virus	Begomovirus	Geminiviridae	258	GenBank			Xue,D., Li,J., Xu,X.		AV1 protein	China: ShanDong, liaoCheng		Solanum lycopersicum		2012-08-07		AV1 protein [Tomato yellow leaf curl virus]
AGH27810	Tomato yellow leaf curl virus	Begomovirus	Geminiviridae	258	GenBank			Xue,D., Li,J., Xu,X.		AV1 protein	China: ShanDong, ShouGuang		Solanum lycopersicum		2012-08-05		AV1 protein [Tomato yellow leaf curl virus]
AGH27815	Tomato yellow leaf curl virus	Begomovirus	Geminiviridae	258	GenBank			Xue,D., Li,J., Xu,X.		AV1 protein	China: Shandong, weifang		Solanum lycopersicum		2012-08-03		AV1 protein [Tomato yellow leaf curl virus]
AGH27822	Tomato yellow leaf curl virus	Begomovirus	Geminiviridae	258	GenBank			Xue,D., Li,J., Xu,X.		AV1 protein	China		Solanum lycopersicum		2012-09-11		AV1 protein [Tomato yellow leaf curl virus]
AGH27828	Tomato yellow leaf curl virus	Begomovirus	Geminiviridae	258	GenBank			Xue,D., Li,J., Xu,X.		AV1 protein	China: ShangHai		Solanum lycopersicum		2012-09-12		AV1 protein [Tomato yellow leaf curl virus]
AGH27834	Tomato yellow leaf curl virus	Begomovirus	Geminiviridae	258	GenBank			Xue,D., Li,J., Xu,X.		AV1 protein	China: ShanXi, Xi'An		Solanum lycopersicum		2012-09-25		AV1 protein [Tomato yellow leaf curl virus]
AGH27840	Tomato yellow leaf curl virus	Begomovirus	Geminiviridae	258	GenBank			Xue,D., Li,J., Xu,X.		AV1 protein	China: ShanXi, Xi'An		Solanum lycopersicum		2012-09-27		AV1 protein [Tomato yellow leaf curl virus]
AGH27846	Tomato yellow leaf curl virus	Begomovirus	Geminiviridae	258	GenBank			Xue,D., Li,J., Xu,X.		AV1 protein	China: ZheJiang, HangZhou		Solanum lycopersicum		2012-09-15		AV1 protein [Tomato yellow leaf curl virus]
AGH27852	Tomato yellow leaf curl virus	Begomovirus	Geminiviridae	258	GenBank			Xue,D., Li,J., Xu,X.		AV1 protein	China: ZheJiang, JiaXing		Solanum lycopersicum		2012-09-17		AV1 protein [Tomato yellow leaf curl virus]
AGH27858	Tomato yellow leaf curl virus	Begomovirus	Geminiviridae	258	GenBank			Xue,D., Li,J., Xu,X.		AV1 protein	China: ZheJiang, NingBo		Solanum lycopersicum		2012-09-20		AV1 protein [Tomato yellow leaf curl virus]
AGG35488	Tomato yellow leaf curl virus	Begomovirus	Geminiviridae	258	GenBank			He,Y., Peng,M.F., Zhong,X.Y., Liu,T.T., Peng,J.H., Chen,K.G.		AV1 protein	China: Shouguang, Shandong		Solanum lycopersicum		2012-08-24		AV1 protein [Tomato yellow leaf curl virus]
AGC11939	Tomato yellow leaf curl virus	Begomovirus	Geminiviridae	258	GenBank			Ji,Y., Zhang,H., Zhang,K., Li,G., Liang,S., Cheng,Z.B., Zhou,Y.J., Zhou,Y.		V1 protein	China		Acalypha australis		2012-08-03		V1 protein [Tomato yellow leaf curl virus]
CCH75819	Tomato yellow leaf curl virus	Begomovirus	Geminiviridae	258	GenBank			Khan,A.J., Akhtar,S., Singh,A.K., Al-Shehi,A.A., Al-Matrushi,A.M., Ammara,U., Briddon,R.W.	24052149	coat protein	Oman:Al-Khaburah		Capsicum	plant leaf	2011		coat protein [Tomato yellow leaf curl virus]
CCH75825	Tomato yellow leaf curl virus	Begomovirus	Geminiviridae	258	GenBank			Khan,A.J., Al-Matroushi,A.R.M.O., Akhtar,S.		coat protein	Oman:Bidiya		Solanum lycopersicum	plant leaf	2011		coat protein [Tomato yellow leaf curl virus]
CCH75831	Tomato yellow leaf curl virus	Begomovirus	Geminiviridae	258	GenBank			Khan,A.J., Al-Matroushi,A.R.M.O., Akhtar,S.		coat protein	Oman:Nizwa		Solanum lycopersicum	plant leaf	2011		coat protein [Tomato yellow leaf curl virus]
CCH75837	Tomato yellow leaf curl virus	Begomovirus	Geminiviridae	258	GenBank			Khan,A.J., Al-Matroushi,A.R.M.O., Akhtar,S.		coat protein	Oman:Bid Bid		Solanum lycopersicum	plant leaf	2011		coat protein [Tomato yellow leaf curl virus]
CCH75849	Tomato yellow leaf curl virus	Begomovirus	Geminiviridae	258	GenBank			Khan,A.J., Al-Matroushi,A.R.M.O., Akhtar,S.		coat protein	Oman		Solanum lycopersicum	plant leaf	2011		coat protein [Tomato yellow leaf curl virus]
AFX72935	Tomato yellow leaf curl virus	Begomovirus	Geminiviridae	258	GenBank			Wei,Y.		coat protein	China		Solanum lycopersicum		2012-05-15		coat protein [Tomato yellow leaf curl virus]
AFW90666	Tomato yellow leaf curl virus	Begomovirus	Geminiviridae	258	GenBank			Zhu,X.P., Wang,X.		AV1 protein	China: Cangshan; Shandong province		Solanum lycopersicum		2012-07		AV1 protein [Tomato yellow leaf curl virus]
AFW90672	Tomato yellow leaf curl virus	Begomovirus	Geminiviridae	258	GenBank			Zhu,X.P., Wang,X.		AV1 protein	China: Feixian, Shandong province		Solanum lycopersicum		2012-07		AV1 protein [Tomato yellow leaf curl virus]
AFW90678	Tomato yellow leaf curl virus	Begomovirus	Geminiviridae	258	GenBank			Zhu,X.P., Wang,X.		AV1 protein	China: Mengyin, Shandong province		Solanum lycopersicum		2012-07		AV1 protein [Tomato yellow leaf curl virus]
AFW90684	Tomato yellow leaf curl virus	Begomovirus	Geminiviridae	258	GenBank			Zhu,X.P., Wang,X.		AV1 protein	China: Yantai; Shandong province		Solanum lycopersicum		2012-08		AV1 protein [Tomato yellow leaf curl virus]
AFW90690	Tomato yellow leaf curl virus	Begomovirus	Geminiviridae	258	GenBank			Zhu,X.P., Wang,X., Li,G.		AV1 protein	China: Tai'an, Shandong province		Nicotiana tabacum		2012-07		AV1 protein [Tomato yellow leaf curl virus]
AFW90696	Tomato yellow leaf curl virus	Begomovirus	Geminiviridae	258	GenBank			Zhu,X.P., Wang,X., Li,G.		AV1 protein	China: Tengzhou, Shandong province		Solanum lycopersicum		2012-07		AV1 protein [Tomato yellow leaf curl virus]
AFV36720	Tomato yellow leaf curl virus	Begomovirus	Geminiviridae	258	GenBank			Kwak,H.R., Lee,Y.J., Kim,M.K., Park,J.A., Lee,S.C., Choi,H.S.		V1 protein	South Korea		Solanum lycopersicum		2012		V1 protein [Tomato yellow leaf curl virus]
AFV36726	Tomato yellow leaf curl virus	Begomovirus	Geminiviridae	258	GenBank			Kwak,H.R., Lee,Y.J., Kim,M.K., Park,J.A., Lee,S.C., Choi,H.S.		V1 protein	South Korea		Solanum lycopersicum		2012		V1 protein [Tomato yellow leaf curl virus]
AFV36732	Tomato yellow leaf curl virus	Begomovirus	Geminiviridae	258	GenBank			Kwak,H.R., Lee,Y.J., Kim,M.K., Park,J.A., Lee,S.C., Choi,H.S.		V1 protein	South Korea		Solanum lycopersicum		2012		V1 protein [Tomato yellow leaf curl virus]
AFV36738	Tomato yellow leaf curl virus	Begomovirus	Geminiviridae	258	GenBank			Kwak,H.R., Kim,M.K., Kim,J.D., Jung,M.N., Lee,S.C., Choi,H.S., Lee,Y.J., Park,J.A.		coat protein	South Korea		Solanum lycopersicum		2012		coat protein [Tomato yellow leaf curl virus]
AFV36744	Tomato yellow leaf curl virus	Begomovirus	Geminiviridae	258	GenBank			Kwak,H.R., Lee,Y.J., Kim,M.K., Park,J.A., Lee,S.C., Choi,H.S.		V1 protein	South Korea		Solanum lycopersicum		2012		V1 protein [Tomato yellow leaf curl virus]
AFU54628	Tomato yellow leaf curl virus	Begomovirus	Geminiviridae	258	GenBank			Ding,Y., Li,S., Zhang,S.		coat protein	China		Solanum lycopersicum		2011-10-31		coat protein [Tomato yellow leaf curl virus]
AFU54634	Tomato yellow leaf curl virus	Begomovirus	Geminiviridae	258	GenBank			Ding,Y., Li,S., Zhang,S.		coat protein	China		Solanum lycopersicum		2011-10-31		coat protein [Tomato yellow leaf curl virus]
AFU54640	Tomato yellow leaf curl virus	Begomovirus	Geminiviridae	258	GenBank			Ding,Y., Li,S., Zhang,S.		coat protein	China		Solanum lycopersicum		2011-10-31		coat protein [Tomato yellow leaf curl virus]
AFU54646	Tomato yellow leaf curl virus	Begomovirus	Geminiviridae	258	GenBank			Ding,Y., Li,S., Zhang,S.		coat protein	China		Solanum lycopersicum		2011-10-31		coat protein [Tomato yellow leaf curl virus]
AFU54652	Tomato yellow leaf curl virus	Begomovirus	Geminiviridae	258	GenBank			Ding,Y., Li,S., Zhang,S.		coat protein	China		Piperaceae		2011-10-31		coat protein [Tomato yellow leaf curl virus]
AFU54658	Tomato yellow leaf curl virus	Begomovirus	Geminiviridae	258	GenBank			Ding,Y., Li,S., Zhang,S.		coat protein	China		Piperaceae		2011-10-31		coat protein [Tomato yellow leaf curl virus]
AFU54664	Tomato yellow leaf curl virus	Begomovirus	Geminiviridae	258	GenBank			Ding,Y., Li,S., Zhang,S.		coat protein	China		Solanum melongena		2011-10-31		coat protein [Tomato yellow leaf curl virus]
AFU54670	Tomato yellow leaf curl virus	Begomovirus	Geminiviridae	258	GenBank			Ding,Y., Li,S., Zhang,S.		coat protein	China		Datura		2011-10-31		coat protein [Tomato yellow leaf curl virus]
AFT83009	Tomato yellow leaf curl virus	Begomovirus	Geminiviridae	258	GenBank			Gharouni Kardani,S., Jafarpour,B., Mehrvar,M., Heydarnejad,J., Tarighi,S., Zaki Aghl,M.		coat protein	Iran: Birjand, South Khorasan province		Solanum lycopersicum		2010-06-07		coat protein [Tomato yellow leaf curl virus]
AFT83015	Tomato yellow leaf curl virus	Begomovirus	Geminiviridae	258	GenBank			Gharouni Kardani,S., Jafarpour,B., Mehrvar,M., Heydarnejad,J., Tarighi,S., Zaki Aghl,M.		coat protein	Iran: Neyshabur, Fadisheh, Khorasan Razavi province		Solanum lycopersicum		2009-12-22		coat protein [Tomato yellow leaf curl virus]
AFT83021	Tomato yellow leaf curl virus	Begomovirus	Geminiviridae	258	GenBank			Gharouni Kardani,S., Jafarpour,B., Mehrvar,M., Heydarnejad,J., Tarighi,S., Zaki Aghl,M.		coat protein	Iran: Dargaz, Khorasan Razavi province		Solanum lycopersicum		2010-07-03		coat protein [Tomato yellow leaf curl virus]
AFT90667	Tomato yellow leaf curl virus	Begomovirus	Geminiviridae	258	GenBank			Haj Ahmad,F., Odeh,W., Anfoka,G., Anfoka,G.H., Haj Ahmad,F.W.		V1	Jordan		Solanum lycopersicum		2011		V1 [Tomato yellow leaf curl virus]
AFQ00073	Tomato yellow leaf curl virus	Begomovirus	Geminiviridae	258	GenBank			Anfoka,G.H., Haj Ahmad,F.W., Adwan,H.J., Abu Mallouh,S.A., Al-Taleb,M.M., Odeh,W.H.		V1	Jordan		Sinapis arvensis		2011		V1 [Tomato yellow leaf curl virus]
AFP89711	Tomato yellow leaf curl virus	Begomovirus	Geminiviridae	258	GenBank		DNA-A	Tang,Y.F., He,Z.F.		coat protein	China		Solanum lycopersicum		2012-03-16		coat protein [Tomato yellow leaf curl virus - Il]
AFP89717	Tomato yellow leaf curl virus	Begomovirus	Geminiviridae	258	GenBank		DNA-A	Tang,Y.F., He,Z.F.		coat protein	China		Solanum lycopersicum		2011-11-28		coat protein [Tomato yellow leaf curl virus - Il]
AFN42931	Tomato yellow leaf curl virus	Begomovirus	Geminiviridae	258	GenBank			Du,Y.J.		AV1 protein	China: Kashi, Xinjiang		Solanum lycopersicum		2012-01-18		AV1 protein [Tomato yellow leaf curl virus]
AFI55107	Tomato yellow leaf curl virus	Begomovirus	Geminiviridae	258	GenBank			Gharouni Kardani,S., Jafarpour,B., Mehrvar,M., Heydarnejad,J., Tarighi,S.		coat protein	Iran		Solanum lycopersicum		2010-01-05		coat protein [Tomato yellow leaf curl virus]
AFI42049	Tomato yellow leaf curl virus	Begomovirus	Geminiviridae	258	GenBank		DNA-A	Liu,C., Li,H., Cao,J.		AV1 protein	China: Shouguang, Shandong		Capsicum annuum		2011-04-20		AV1 protein [Tomato yellow leaf curl virus]
AFH41171	Tomato yellow leaf curl virus	Begomovirus	Geminiviridae	258	GenBank			Ji,Y.H., Cai,Z.D., Zhou,X.W., Liu,Y.M., Xiong,R.Y., Zhao,T.M., Yu,W.G., Tao,X.R., Zhou,Y.J.		V1 protein	China		Phaseolus vulgaris		2011-11-19		V1 protein [Tomato yellow leaf curl virus]
AFD22876	Tomato yellow leaf curl virus	Begomovirus	Geminiviridae	258	GenBank			Hu,J., Liu,X.		AV1 protein	China: Henan Province, Anyang, Henan province		Solanum lycopersicum		2011-08-10		AV1 protein [Tomato yellow leaf curl virus]
AFD03548	Tomato yellow leaf curl virus	Begomovirus	Geminiviridae	258	GenBank			Yu,Y., Ruan,T., Qing,L.		AV1 protein	China: Henan, Zhengzhou		Solanum lycopersicum				AV1 protein [Tomato yellow leaf curl virus]
AFC98322	Tomato yellow leaf curl virus	Begomovirus	Geminiviridae	258	GenBank			Lee,B.C.		coat protein	South Korea		Solanum lycopersicum		2009-02		coat protein [Tomato yellow leaf curl virus]
AFC98328	Tomato yellow leaf curl virus	Begomovirus	Geminiviridae	258	GenBank			Lee,B.C.		coat protein	South Korea		Solanum lycopersicum		2009-02		coat protein [Tomato yellow leaf curl virus]
AFC98334	Tomato yellow leaf curl virus	Begomovirus	Geminiviridae	258	GenBank			Lee,B.C.		coat protein	South Korea		Solanum lycopersicum		2009-02		coat protein [Tomato yellow leaf curl virus]
ADV32611	Tomato yellow leaf curl virus	Begomovirus	Geminiviridae	258	GenBank			Dai,F., Zeng,R., Chen,W.		coat protein	China: Shanghai, Minhang		Solanum lycopersicum		2008-10		Coat protein [Tomato yellow leaf curl virus - Il]
ADV32617	Tomato yellow leaf curl virus	Begomovirus	Geminiviridae	258	GenBank			Dai,F., Zeng,R., Chen,W.		coat protein	China: Anhui Province, Hefei		Solanum lycopersicum		2008-10		Coat protein [Tomato yellow leaf curl virus - Il]
ADV32629	Tomato yellow leaf curl virus	Begomovirus	Geminiviridae	258	GenBank			Dai,F., Zeng,R., Chen,W.		coat protein	China: Shanghai		Capsicum annuum		2008-10		Coat protein [Tomato yellow leaf curl virus - Il]
AEZ66837	Tomato yellow leaf curl virus	Begomovirus	Geminiviridae	258	GenBank			Zhu,X., Liu,W.		AV1 protein	China: Baoding Dingzhou, Hebei province		Solanum lycopersicum		2011-08-13		AV1 protein [Tomato yellow leaf curl virus]
AEZ66843	Tomato yellow leaf curl virus	Begomovirus	Geminiviridae	258	GenBank			Zhu,X., Liu,W.		AV1 protein	China: Cangzhou Qingxian, Hebei province		Solanum lycopersicum		2011-08-09		AV1 protein [Tomato yellow leaf curl virus]
AEZ66849	Tomato yellow leaf curl virus	Begomovirus	Geminiviridae	258	GenBank			Zhu,X., Liu,W.		AV1 protein	China: Hengshui Raoyang, Hebei province		Solanum lycopersicum		2011-08-14		AV1 protein [Tomato yellow leaf curl virus]
AEZ66855	Tomato yellow leaf curl virus	Begomovirus	Geminiviridae	258	GenBank			Zhu,X., Liu,W.		AV1 protein	China: Xinxiang Huojia, Henan province		Solanum lycopersicum		2011-07		AV1 protein [Tomato yellow leaf curl virus]
AEZ66861	Tomato yellow leaf curl virus	Begomovirus	Geminiviridae	258	GenBank			Zhu,X., Liu,W.		AV1 protein	China: Kaifeng, Henan province		Solanum lycopersicum		2011-07		AV1 protein [Tomato yellow leaf curl virus]
AEZ66866	Tomato yellow leaf curl virus	Begomovirus	Geminiviridae	258	GenBank			Zhu,X., Liu,W.		AV1 protein	China: Puyang, Hebei province		Solanum lycopersicum		2011-07		AV1 protein [Tomato yellow leaf curl virus]
AEZ66872	Tomato yellow leaf curl virus	Begomovirus	Geminiviridae	258	GenBank			Zhu,X., Liu,W.		AV1 protein	China: Zhengzhou Shangjie of Shandong province		Solanum lycopersicum		2011-07		AV1 protein [Tomato yellow leaf curl virus]
AEZ66879	Tomato yellow leaf curl virus	Begomovirus	Geminiviridae	258	GenBank			Zhu,X., Liu,W.		AV1 protein	China: Jiaozuo Xiuwu, Henan province		Solanum lycopersicum		2011-07		AV1 protein [Tomato yellow leaf curl virus]
AEZ67153	Tomato yellow leaf curl virus	Begomovirus	Geminiviridae	258	GenBank			Zhu,X., Liu,W.		AV1 protein	China: Yongqing, Hebei province		Solanum lycopersicum		2011-08		AV1 protein [Tomato yellow leaf curl virus]
AEZ67159	Tomato yellow leaf curl virus	Begomovirus	Geminiviridae	258	GenBank			Zhu,X., Liu,W.		AV1 protein	China: Macun, Henan province		Solanum lycopersicum		2011-07		AV1 protein [Tomato yellow leaf curl virus]
AEZ67165	Tomato yellow leaf curl virus	Begomovirus	Geminiviridae	258	GenBank			Zhu,X., Liu,W.		AV1 protein	China: Qingfeng, Henan province		Solanum lycopersicum		2011-07		AV1 protein [Tomato yellow leaf curl virus]
AEZ67171	Tomato yellow leaf curl virus	Begomovirus	Geminiviridae	258	GenBank			Zhu,X., Liu,W.		AV1 protein	China: Qixian, Henan province		Solanum lycopersicum		2011-07		AV1 protein [Tomato yellow leaf curl virus]
AEZ67177	Tomato yellow leaf curl virus	Begomovirus	Geminiviridae	258	GenBank			Zhu,X., Liu,W.		AV1 protein	China: Tangyin, Henan province		Solanum lycopersicum		2011-07		AV1 protein [Tomato yellow leaf curl virus]
AEZ67183	Tomato yellow leaf curl virus	Begomovirus	Geminiviridae	258	GenBank			Zhu,X., Liu,W.		AV1 protein	China: Weihui, Henan province		Solanum lycopersicum		2011-07		AV1 protein [Tomato yellow leaf curl virus]
AEZ67189	Tomato yellow leaf curl virus	Begomovirus	Geminiviridae	258	GenBank			Zhu,X., Liu,W.		AV1 protein	China: Wuzhi, Henan province		Solanum lycopersicum		2011-07		AV1 protein [Tomato yellow leaf curl virus]
AEZ67195	Tomato yellow leaf curl virus	Begomovirus	Geminiviridae	258	GenBank			Zhu,X., Liu,W.		AV1 protein	China: Xinxiang, Henan province		Solanum lycopersicum		2011-07		AV1 protein [Tomato yellow leaf curl virus]
AEZ67201	Tomato yellow leaf curl virus	Begomovirus	Geminiviridae	258	GenBank			Zhu,X., Liu,W.		AV1 protein	China: Changle, Shandong province		Solanum lycopersicum		2011-08		AV1 protein [Tomato yellow leaf curl virus]
AEY77488	Tomato yellow leaf curl virus	Begomovirus	Geminiviridae	258	GenBank			Khan,A.J., Al-Matrushi,A.M.O., Haq,Q.M.I.		coat protein	Oman		Solanum lycopersicum		2011-04-01		coat protein [Tomato yellow leaf curl virus]
AEY77493	Tomato yellow leaf curl virus	Begomovirus	Geminiviridae	258	GenBank			Khan,A.J., Al-Matrushi,A.M.O., Haq,Q.M.I.		coat protein	Oman		Solanum lycopersicum		2011-04-01		coat protein [Tomato yellow leaf curl virus]
AEY77498	Tomato yellow leaf curl virus	Begomovirus	Geminiviridae	258	GenBank			Khan,A.J., Al-Matrushi,A.M.O., Haq,Q.M.I.		coat protein	Oman		Solanum lycopersicum		2011-04-01		coat protein [Tomato yellow leaf curl virus]
AEY77504	Tomato yellow leaf curl virus	Begomovirus	Geminiviridae	258	GenBank			Khan,A.J., Al-Matrushi,A.M.O., Haq,Q.M.I.		coat protein	Oman		Solanum lycopersicum		2011-04-01		coat protein [Tomato yellow leaf curl virus]
AEY77510	Tomato yellow leaf curl virus	Begomovirus	Geminiviridae	258	GenBank			Khan,A.J., Al-Matrushi,A.M.O., Haq,Q.M.I.		coat protein	Oman		Solanum lycopersicum		2011-04-01		coat protein [Tomato yellow leaf curl virus]
AEW67080	Tomato yellow leaf curl virus	Begomovirus	Geminiviridae	258	GenBank			Ruan,T., Bao,Y.L., Qing,L.		AV1 protein	China: Shanxi Province		Solanum lycopersicum		2011-04-28		AV1 protein [Tomato yellow leaf curl virus]
AET80630	Tomato yellow leaf curl virus	Begomovirus	Geminiviridae	258	GenBank			Kim,M.K., Kwak,H.R., Kim,J.D., Lee,H.J., Park,J.A., Lee,S.C., Choi,H.S.		V1 protein	South Korea: Damyang		Solanum lycopersicum				V1 protein [Tomato yellow leaf curl virus]
AET80636	Tomato yellow leaf curl virus	Begomovirus	Geminiviridae	258	GenBank			Kim,M.K., Kwak,H.R., Kim,J.D., Lee,H.J., Park,J.A., Lee,S.C., Choi,H.S.		V1 protein	South Korea: Damyang		Solanum lycopersicum				V1 protein [Tomato yellow leaf curl virus]
AET80642	Tomato yellow leaf curl virus	Begomovirus	Geminiviridae	258	GenBank			Kim,M.K., Kwak,H.R., Kim,J.D., Lee,H.J., Park,J.A., Lee,S.C., Choi,H.S.		V1 protein	South Korea: Damyang		Solanum lycopersicum				V1 protein [Tomato yellow leaf curl virus]
AET80648	Tomato yellow leaf curl virus	Begomovirus	Geminiviridae	258	GenBank			Kim,M.K., Kwak,H.R., Kim,J.D., Lee,H.J., Park,J.A., Lee,S.C., Choi,H.S.		V1 protein	South Korea: Damyang		Solanum lycopersicum				V1 protein [Tomato yellow leaf curl virus]
AET80654	Tomato yellow leaf curl virus	Begomovirus	Geminiviridae	258	GenBank			Kim,M.K., Kwak,H.R., Kim,J.D., Lee,H.J., Park,J.A., Lee,S.C., Choi,H.S.		V1 protein	South Korea: Damyang		Solanum lycopersicum				V1 protein [Tomato yellow leaf curl virus]
AET80660	Tomato yellow leaf curl virus	Begomovirus	Geminiviridae	258	GenBank			Kim,M.K., Kwak,H.R., Kim,J.D., Lee,H.J., Park,J.A., Lee,S.C., Choi,H.S.		V1 protein	South Korea: Gongju		Solanum lycopersicum				V1 protein [Tomato yellow leaf curl virus]
AET80666	Tomato yellow leaf curl virus	Begomovirus	Geminiviridae	258	GenBank			Kim,M.K., Kwak,H.R., Kim,J.D., Lee,H.J., Park,J.A., Lee,S.C., Choi,H.S.		V1 protein	South Korea: Okcheon		Solanum lycopersicum				V1 protein [Tomato yellow leaf curl virus]
AET80672	Tomato yellow leaf curl virus	Begomovirus	Geminiviridae	258	GenBank			Kim,M.K., Kwak,H.R., Kim,J.D., Lee,H.J., Park,J.A., Lee,S.C., Choi,H.S.		V1 protein	South Korea: Andong		Solanum lycopersicum				V1 protein [Tomato yellow leaf curl virus]
AET80678	Tomato yellow leaf curl virus	Begomovirus	Geminiviridae	258	GenBank			Kim,M.K., Kwak,H.R., Kim,J.D., Lee,H.J., Park,J.A., Lee,S.C., Choi,H.S.		V1 protein	South Korea: Andong		Solanum lycopersicum				V1 protein [Tomato yellow leaf curl virus]
AET14593	Tomato yellow leaf curl virus	Begomovirus	Geminiviridae	258	GenBank			Zhu,X., Liu,W.		AV1 protein	China: Baoding of Hebei Province		Solanum lycopersicum		2011-08		AV1 protein [Tomato yellow leaf curl virus]
AET14599	Tomato yellow leaf curl virus	Begomovirus	Geminiviridae	258	GenBank			Zhu,X., Liu,W.		AV1 protein	China: Langfang of Hebei Province		Solanum lycopersicum		2011-08		AV1 protein [Tomato yellow leaf curl virus]
AET14605	Tomato yellow leaf curl virus	Begomovirus	Geminiviridae	258	GenBank			Zhu,X., Liu,W.		AV1 protein	China: Hebi Junxian of Henan Province		Solanum lycopersicum		2011-08		AV1 protein [Tomato yellow leaf curl virus]
AET14611	Tomato yellow leaf curl virus	Begomovirus	Geminiviridae	258	GenBank			Zhu,X., Liu,W.		AV1 protein	China: Puyang of Henan Province		Solanum lycopersicum		2011-08		AV1 protein [Tomato yellow leaf curl virus]
AET14617	Tomato yellow leaf curl virus	Begomovirus	Geminiviridae	258	GenBank			Zhu,X., Liu,W.		AV1 protein	China: Zhengzhou of Henan Province		Solanum lycopersicum		2011-08		AV1 protein [Tomato yellow leaf curl virus]
AET14623	Tomato yellow leaf curl virus	Begomovirus	Geminiviridae	258	GenBank			Zhu,X., Liu,W.		AV1 protein	China: Jinan, Shandong		Solanum lycopersicum		2011-06-15		AV1 protein [Tomato yellow leaf curl virus]
AET14629	Tomato yellow leaf curl virus	Begomovirus	Geminiviridae	258	GenBank			Zhu,X., Liu,W.		AV1 protein	China: Laiwu of Shandong Province		Solanum lycopersicum		2011-08		AV1 protein [Tomato yellow leaf curl virus]
AER23872	Tomato yellow leaf curl virus	Begomovirus	Geminiviridae	258	GenBank			Kil,E.J., Byun,H.S., Kim,S., Kim,J., Park,J., Cho,S., Yang,D.C., Lee,K.Y., Choi,H.S., Kim,J.K., Lee,S., Kil,E.-J., Kwak,H.-R., Kim,M.-K., Lee,K.-Y., Choi,H.-S.	24777825	coat protein	South Korea		Solanum lycopersicum		2008		coat protein [Tomato yellow leaf curl virus]
AER23878	Tomato yellow leaf curl virus	Begomovirus	Geminiviridae	258	GenBank			Park,J., Kil,E.-J., Kim,J., Kwak,H.-R., Kim,M.-K., Lee,K.-Y., Choi,H.-S., Lee,S.		coat protein	South Korea		Solanum lycopersicum		2008		coat protein [Tomato yellow leaf curl virus]
AEM97888	Tomato yellow leaf curl virus	Begomovirus	Geminiviridae	258	GenBank			Zhu,X., Liu,W.		AV1 protein	China: Tai'an of Shandong province		Solanum lycopersicum		2010-12-10		AV1 protein [Tomato yellow leaf curl virus]
AEM97894	Tomato yellow leaf curl virus	Begomovirus	Geminiviridae	258	GenBank			Zhu,X., Liu,W.		AV1 protein	China: Henan		Solanum lycopersicum		2010-12		AV1 protein [Tomato yellow leaf curl virus]
AEL89224	Tomato yellow leaf curl virus	Begomovirus	Geminiviridae	258	GenBank			Song,J., Tian,P.		AV1	China: Quzhou, Handan, Hebei province		Solanum lycopersicum	plant leaf	2011-04-01		AV1 [Tomato yellow leaf curl virus]
AEL31237	Tomato yellow leaf curl virus	Begomovirus	Geminiviridae	258	GenBank		DNA-A	Ji,W.L., Wang,F.		AV1 protein	China: Jining, Shandong province		Solanum lycopersicum		2010-11-11		AV1 protein [Tomato yellow leaf curl virus]
AEL31243	Tomato yellow leaf curl virus	Begomovirus	Geminiviridae	258	GenBank		DNA-A	Ji,W.L., Wang,F.		AV1 protein	China: Qingdao, Shandong province		Solanum lycopersicum		2010-11-20		AV1 protein [Tomato yellow leaf curl virus]
ADH84311	Tomato yellow leaf curl virus	Begomovirus	Geminiviridae	258	GenBank			Chu,D.		coat protein	China						coat protein [Tomato yellow leaf curl virus]
ADH84317	Tomato yellow leaf curl virus	Begomovirus	Geminiviridae	258	GenBank			Chu,D.		coat protein	China						coat protein [Tomato yellow leaf curl virus]
AEI91484	Tomato yellow leaf curl virus	Begomovirus	Geminiviridae	258	GenBank			Zhu,X., Liu,W.		AV1 protein	China: Linzi, Shandong		Solanum lycopersicum				AV1 protein [Tomato yellow leaf curl virus]
AEI91490	Tomato yellow leaf curl virus	Begomovirus	Geminiviridae	258	GenBank			Zhu,X., Liu,W.		AV1 protein	China: Shouguang, Shandong		Solanum lycopersicum				AV1 protein [Tomato yellow leaf curl virus]
AEI91496	Tomato yellow leaf curl virus	Begomovirus	Geminiviridae	258	GenBank			Zhu,X., Liu,W.		AV1 protein	China: HeZe, Shandong		Solanum lycopersicum				AV1 protein [Tomato yellow leaf curl virus]
AEH30668	Tomato yellow leaf curl virus	Begomovirus	Geminiviridae	258	GenBank			Song,J., Tian,P.		AV1 protein	China: Shijiazhuang, Gaocheng county, Hebei province		Solanum lycopersicum	plant leaf	2010-10-18		AV1 protein [Tomato yellow leaf curl virus]
AEH30674	Tomato yellow leaf curl virus	Begomovirus	Geminiviridae	258	GenBank			Song,J., Tian,P.		AV1 protein	China: Langfang, Hebei province		Solanum lycopersicum	plant leaf	2010-09-21		AV1 protein [Tomato yellow leaf curl virus]
AEE99003	Tomato yellow leaf curl virus	Begomovirus	Geminiviridae	258	GenBank			Al-Ali,E.M., Al-Hashash,H.K., Al-Aqeel,H.A., Ben-Hejji,A.H., Samsatly,J.S.		coat protein	Kuwait		Solanum lycopersicum		2008-11-10		coat protein [Tomato yellow leaf curl virus - KISR]
ADC79186	Tomato yellow leaf curl virus	Begomovirus	Geminiviridae	258	GenBank			Idris,A.M., Brown,J.K.		V1	Oman		Solanum lycopersicum		2005		V1 [Tomato yellow leaf curl virus]
ADV32623	Tomato yellow leaf curl virus	Begomovirus	Geminiviridae	258	GenBank			Dai,F.M., Zeng,R., Chen,W.J., Lu,J.P., Dai,F., Chen,W.		coat protein	China: Shanghai		Vigna unguiculata subsp. unguiculata		2008-10		Coat protein [Tomato yellow leaf curl virus - Il]
AEA29712	Tomato yellow leaf curl virus	Begomovirus	Geminiviridae	258	GenBank			Song,J., Tian,P.		AV1	China: Shijiazhuang, Hebei province		Solanum lycopersicum	plant leaf	2010-08-01		AV1 [Tomato yellow leaf curl virus]
ADT65359	Tomato yellow leaf curl virus	Begomovirus	Geminiviridae	258	GenBank			Kim,M.K., Kwark,H.R., Kim,J.D., Lee,H.J., Park,J.A., Lee,S.C., Choi,H.S.		AV1	South Korea: Busan						AV1 [Tomato yellow leaf curl virus]
ADT65365	Tomato yellow leaf curl virus	Begomovirus	Geminiviridae	258	GenBank			Kim,M.K., Kwark,H.R., Kim,J.D., Lee,H.J., Park,J.A., Lee,S.C., Choi,H.S.		AV1	South Korea: Buyeo						AV1 [Tomato yellow leaf curl virus]
ADT65371	Tomato yellow leaf curl virus	Begomovirus	Geminiviridae	258	GenBank			Kim,M.K., Kwark,H.R., Kim,J.D., Lee,H.J., Park,J.A., Lee,S.C., Choi,H.S.		AV1	South Korea: Goseong						AV1 [Tomato yellow leaf curl virus]
ADT65377	Tomato yellow leaf curl virus	Begomovirus	Geminiviridae	258	GenBank			Kim,M.K., Kwark,H.R., Kim,J.D., Lee,H.J., Park,J.A., Lee,S.C., Choi,H.S.		AV1	South Korea: Gunwi						AV1 [Tomato yellow leaf curl virus]
ADT65383	Tomato yellow leaf curl virus	Begomovirus	Geminiviridae	258	GenBank			Kim,M.K., Kwark,H.R., Kim,J.D., Lee,H.J., Park,J.A., Lee,S.C., Choi,H.S.		AV1	South Korea: Gwangju						AV1 [Tomato yellow leaf curl virus]
ADT65389	Tomato yellow leaf curl virus	Begomovirus	Geminiviridae	258	GenBank			Kim,M.K., Kwark,H.R., Kim,J.D., Lee,H.J., Park,J.A., Lee,S.C., Choi,H.S.		AV1	South Korea: Gwangyang						AV1 [Tomato yellow leaf curl virus]
ADT65395	Tomato yellow leaf curl virus	Begomovirus	Geminiviridae	258	GenBank			Kim,M.K., Kwark,H.R., Kim,J.D., Lee,H.J., Park,J.A., Lee,S.C., Choi,H.S.		AV1	South Korea: Gyeongju						AV1 [Tomato yellow leaf curl virus]
ADT65401	Tomato yellow leaf curl virus	Begomovirus	Geminiviridae	258	GenBank			Kim,M.K., Kwark,H.R., Kim,J.D., Lee,H.J., Park,J.A., Lee,S.C., Choi,H.S.		AV1	South Korea: Iksan						AV1 [Tomato yellow leaf curl virus]
ADT65407	Tomato yellow leaf curl virus	Begomovirus	Geminiviridae	258	GenBank			Kim,M.K., Kwark,H.R., Kim,J.D., Lee,H.J., Park,J.A., Lee,S.C., Choi,H.S.		AV1	South Korea: Jangheung						AV1 [Tomato yellow leaf curl virus]
ADT65413	Tomato yellow leaf curl virus	Begomovirus	Geminiviridae	258	GenBank			Kim,M.K., Kwark,H.R., Kim,J.D., Lee,H.J., Park,J.A., Lee,S.C., Choi,H.S.		AV1	South Korea: Nonsan						AV1 [Tomato yellow leaf curl virus]
ADT65419	Tomato yellow leaf curl virus	Begomovirus	Geminiviridae	258	GenBank			Kim,M.K., Kwark,H.R., Kim,J.D., Lee,H.J., Park,J.A., Lee,S.C., Choi,H.S.		AV1	South Korea: Uiseong						AV1 [Tomato yellow leaf curl virus]
ADG37226	Tomato yellow leaf curl virus	Begomovirus	Geminiviridae	258	GenBank			Lefeuvre,P., Martin,D.P., Harkins,G., Lemey,P., Gray,A.J., Meredith,S., Lakay,F., Monjane,A., Lett,J.M., Varsani,A., Heydarnejad,J.	21060815	coat protein	Iran		Solanum lycopersicum		2006		coat protein [Tomato yellow leaf curl virus-[Taft:Iran]]
ADG37232	Tomato yellow leaf curl virus	Begomovirus	Geminiviridae	258	GenBank			Lefeuvre,P., Martin,D.P., Harkins,G., Lemey,P., Gray,A.J., Meredith,S., Lakay,F., Monjane,A., Lett,J.M., Varsani,A., Heydarnejad,J.	21060815	coat protein	Iran		Solanum lycopersicum		2006		coat protein [Tomato yellow leaf curl virus-[Jiroft:Iran]]
ADG37238	Tomato yellow leaf curl virus	Begomovirus	Geminiviridae	258	GenBank			Lefeuvre,P., Martin,D.P., Harkins,G., Lemey,P., Gray,A.J., Meredith,S., Lakay,F., Monjane,A., Lett,J.M., Varsani,A., Heydarnejad,J.	21060815	coat protein	Iran		Solanum lycopersicum		2006		coat protein [Tomato yellow leaf curl virus-[Minab:Iran]]
ADG37244	Tomato yellow leaf curl virus	Begomovirus	Geminiviridae	258	GenBank			Lefeuvre,P., Martin,D.P., Harkins,G., Lemey,P., Gray,A.J., Meredith,S., Lakay,F., Monjane,A., Lett,J.M., Varsani,A., Heydarnejad,J.	21060815	coat protein	Iran		Solanum lycopersicum		2006		coat protein [Tomato yellow leaf curl virus-[Minab:Iran]]
ADG37250	Tomato yellow leaf curl virus	Begomovirus	Geminiviridae	258	GenBank			Lefeuvre,P., Martin,D.P., Harkins,G., Lemey,P., Gray,A.J., Meredith,S., Lakay,F., Monjane,A., Lett,J.M., Varsani,A., Heydarnejad,J.	21060815	coat protein	Iran		Solanum lycopersicum		2007		coat protein [Tomato yellow leaf curl virus-[Shiraz:Iran]]
ADG37256	Tomato yellow leaf curl virus	Begomovirus	Geminiviridae	258	GenBank			Lefeuvre,P., Martin,D.P., Harkins,G., Lemey,P., Gray,A.J., Meredith,S., Lakay,F., Monjane,A., Lett,J.M., Varsani,A., Heydarnejad,J.	21060815	coat protein	Iran		Solanum lycopersicum		2007		coat protein [Tomato yellow leaf curl virus-[Orzuiyeh:Iran]]
ADG37262	Tomato yellow leaf curl virus	Begomovirus	Geminiviridae	258	GenBank			Lefeuvre,P., Martin,D.P., Harkins,G., Lemey,P., Gray,A.J., Meredith,S., Lakay,F., Monjane,A., Lett,J.M., Varsani,A., Heydarnejad,J.	21060815	coat protein	Iran		Solanum lycopersicum		2007		coat protein [Tomato yellow leaf curl virus-[Shiraz:Iran]]
ADG37268	Tomato yellow leaf curl virus	Begomovirus	Geminiviridae	258	GenBank			Lefeuvre,P., Martin,D.P., Harkins,G., Lemey,P., Gray,A.J., Meredith,S., Lakay,F., Monjane,A., Lett,J.M., Varsani,A., Heydarnejad,J.	21060815	coat protein	Iran		Solanum lycopersicum		2007		coat protein [Tomato yellow leaf curl virus-[Shiraz:Iran]]
ADG37274	Tomato yellow leaf curl virus	Begomovirus	Geminiviridae	258	GenBank			Lefeuvre,P., Martin,D.P., Harkins,G., Lemey,P., Gray,A.J., Meredith,S., Lakay,F., Monjane,A., Lett,J.M., Varsani,A., Heydarnejad,J.	21060815	coat protein	Iran		Solanum lycopersicum		2006		coat protein [Tomato yellow leaf curl virus-[Kahnooj:Iran]]
ADG37280	Tomato yellow leaf curl virus	Begomovirus	Geminiviridae	258	GenBank			Lefeuvre,P., Martin,D.P., Harkins,G., Lemey,P., Gray,A.J., Meredith,S., Lakay,F., Monjane,A., Lett,J.M., Varsani,A., Heydarnejad,J.	21060815	coat protein	Iran		Solanum lycopersicum		2006		coat protein [Tomato yellow leaf curl virus-[Kahnooj:Iran]]
ADG37286	Tomato yellow leaf curl virus	Begomovirus	Geminiviridae	258	GenBank			Lefeuvre,P., Martin,D.P., Harkins,G., Lemey,P., Gray,A.J., Meredith,S., Lakay,F., Monjane,A., Lett,J.M., Varsani,A., Heydarnejad,J.	21060815	coat protein	Iran		Solanum lycopersicum		2007		coat protein [Tomato yellow leaf curl virus-[Jiroft:Iran]]
ADG37292	Tomato yellow leaf curl virus	Begomovirus	Geminiviridae	258	GenBank			Lefeuvre,P., Martin,D.P., Harkins,G., Lemey,P., Gray,A.J., Meredith,S., Lakay,F., Monjane,A., Lett,J.M., Varsani,A., Heydarnejad,J.	21060815	coat protein	Iran		Solanum lycopersicum		2006		coat protein [Tomato yellow leaf curl virus-[Roodan:Iran]]
ADG37298	Tomato yellow leaf curl virus	Begomovirus	Geminiviridae	258	GenBank			Lefeuvre,P., Martin,D.P., Harkins,G., Lemey,P., Gray,A.J., Meredith,S., Lakay,F., Monjane,A., Lett,J.M., Varsani,A., Heydarnejad,J.	21060815	coat protein	Iran		Solanum lycopersicum		2006		coat protein [Tomato yellow leaf curl virus-[Jiroft:Iran]]
ADG37304	Tomato yellow leaf curl virus	Begomovirus	Geminiviridae	258	GenBank			Lefeuvre,P., Martin,D.P., Harkins,G., Lemey,P., Gray,A.J., Meredith,S., Lakay,F., Monjane,A., Lett,J.M., Varsani,A., Heydarnejad,J.	21060815	coat protein	Iran		Solanum lycopersicum		2006		coat protein [Tomato yellow leaf curl virus-[Jiroft:Iran]]
ADG37310	Tomato yellow leaf curl virus	Begomovirus	Geminiviridae	258	GenBank			Lefeuvre,P., Martin,D.P., Harkins,G., Lemey,P., Gray,A.J., Meredith,S., Lakay,F., Monjane,A., Lett,J.M., Varsani,A., Heydarnejad,J.	21060815	coat protein	Iran		Solanum lycopersicum		2006		coat protein [Tomato yellow leaf curl virus-[Genaveh:Iran]]
ADQ28110	Tomato yellow leaf curl virus	Begomovirus	Geminiviridae	258	GenBank			Wang,F., Ji,W.L.		AV1 protein	China: Dezhou, Shandong		Solanum lycopersicum		2009-10-19		AV1 protein [Tomato yellow leaf curl virus]
ADQ28116	Tomato yellow leaf curl virus	Begomovirus	Geminiviridae	258	GenBank			Wang,F., Ji,W.L.		AV1 protein	China: Dongying, Shandong		Solanum lycopersicum		2010-01-03		AV1 protein [Tomato yellow leaf curl virus]
ADQ28122	Tomato yellow leaf curl virus	Begomovirus	Geminiviridae	258	GenBank			Wang,F., Ji,W.L.		AV1 protein	China: Heze, Shandong		Solanum lycopersicum		2009-11-23		AV1 protein [Tomato yellow leaf curl virus]
ADQ28128	Tomato yellow leaf curl virus	Begomovirus	Geminiviridae	258	GenBank			Wang,F., Ji,W.L.		AV1 protein	China: Jinan, Shandong		Solanum lycopersicum		2009-11-25		AV1 protein [Tomato yellow leaf curl virus]
ADQ28134	Tomato yellow leaf curl virus	Begomovirus	Geminiviridae	258	GenBank			Wang,F., Ji,W.L.		AV1 protein	China: Laiyang, Shandong		Solanum lycopersicum		2010-03-18		AV1 protein [Tomato yellow leaf curl virus]
ADQ28140	Tomato yellow leaf curl virus	Begomovirus	Geminiviridae	258	GenBank			Wang,F., Ji,W.L.		AV1 protein	China: Zibo, Shandong		Solanum lycopersicum		2010-01-08		AV1 protein [Tomato yellow leaf curl virus]
ADO33179	Tomato yellow leaf curl virus	Begomovirus	Geminiviridae	258	GenBank			Lobin,K., Druffel,K.L., Pappu,H.R., Benimadhu,S.P.		coat protein	Mauritius		Solanum lycopersicum		2009-09		coat protein [Tomato yellow leaf curl virus]
ADN97111	Tomato yellow leaf curl virus	Begomovirus	Geminiviridae	258	GenBank			Lee,H., Park,J., Lee,K.-Y., Choi,H.-S., Lee,S.		V1 protein	South Korea		Solanum lycopersicum		2008-11-28		V1 protein [Tomato yellow leaf curl virus]
ADN86413	Tomato yellow leaf curl virus	Begomovirus	Geminiviridae	258	GenBank			Wang,F., Ji,W.L.		AV1 protein	China: Yinan, Shandong Provinces		Solanum lycopersicum		2009-10-15		AV1 protein [Tomato yellow leaf curl virus]
ADC79156	Tomato yellow leaf curl virus	Begomovirus	Geminiviridae	258	GenBank			Idris,A.M., Brown,J.K., Shahid,M.S., Briddon,R.W., Khan,A.J., Zhu,J.K., Brown,A., Brown,J.	21084498	V1	Oman		Solanum lycopersicum		2005		V1 [Tomato yellow leaf curl virus]
ADC79162	Tomato yellow leaf curl virus	Begomovirus	Geminiviridae	258	GenBank			Idris,A.M., Brown,J.K., Shahid,M.S., Briddon,R.W., Khan,A.J., Zhu,J.K.	21084498	V1	Oman		Solanum lycopersicum		2005		V1 [Tomato yellow leaf curl virus]
ADC79168	Tomato yellow leaf curl virus	Begomovirus	Geminiviridae	258	GenBank			Idris,A.M., Brown,J.K., Shahid,M.S., Briddon,R.W., Khan,A.J., Zhu,J.K.	21084498	V1	Oman		Solanum lycopersicum		2005		V1 [Tomato yellow leaf curl virus]
ADC79174	Tomato yellow leaf curl virus	Begomovirus	Geminiviridae	258	GenBank			Idris,A.M., Brown,J.K., Shahid,M.S., Briddon,R.W., Khan,A.J., Zhu,J.K.	21084498	V1	Oman		Solanum lycopersicum		2005		V1 [Tomato yellow leaf curl virus]
ADC79180	Tomato yellow leaf curl virus	Begomovirus	Geminiviridae	258	GenBank			Idris,A.M., Brown,J.K., Shahid,M.S., Briddon,R.W., Khan,A.J., Zhu,J.K.	21084498	V1	Oman		Solanum lycopersicum		2005		V1 [Tomato yellow leaf curl virus]
ADM53734	Tomato yellow leaf curl virus	Begomovirus	Geminiviridae	258	GenBank			Li,R., Wang,S., Zhang,Y.		AV1 protein	China: Hebei				2009-11		AV1 protein [Tomato yellow leaf curl virus]
ADI48342	Tomato yellow leaf curl virus	Begomovirus	Geminiviridae	258	GenBank			Lee,H., Song,W., Kwak,H.R., Kim,J.D., Park,J., Auh,C.K., Kim,D.H., Lee,K.Y., Lee,S., Choi,H.S., Choi,H.-S., Kwak,H.-R., Kim,J.-D., Kim,M.-K.	20981497	coat protein	South Korea: Masan		Solanum lycopersicum		2008-12-23		coat protein [Tomato yellow leaf curl virus]
ADI48348	Tomato yellow leaf curl virus	Begomovirus	Geminiviridae	258	GenBank			Lee,H., Song,W., Kwak,H.R., Kim,J.D., Park,J., Auh,C.K., Kim,D.H., Lee,K.Y., Lee,S., Choi,H.S., Choi,H.-S., Kwak,H.-R., Kim,J.-D., Kim,M.-K.	20981497	coat protein	South Korea: Jeonju		Solanum lycopersicum		2008-12-23		coat protein [Tomato yellow leaf curl virus]
ADI48354	Tomato yellow leaf curl virus	Begomovirus	Geminiviridae	258	GenBank			Lee,H., Song,W., Kwak,H.R., Kim,J.D., Park,J., Auh,C.K., Kim,D.H., Lee,K.Y., Lee,S., Choi,H.S., Choi,H.-S., Kwak,H.-R., Kim,J.-D., Kim,M.-K.	20981497	coat protein	South Korea: Jeju		Solanum lycopersicum		2008-12-23		coat protein [Tomato yellow leaf curl virus]
ADH43290	Tomato yellow leaf curl virus	Begomovirus	Geminiviridae	258	GenBank			Wang,F., Ji,W.L.		AV1 protein	China: Shouguang of Shandong province		Solanum lycopersicum		2009-09-18		AV1 protein [Tomato yellow leaf curl virus]
ADF47165	Tomato yellow leaf curl virus	Begomovirus	Geminiviridae	258	GenBank			Li,R., Wang,S., Zhang,Y., Wu,Q., Xu,B.		AV1 protein	China: Beijing		Solanum lycopersicum		2009-11		AV1 protein [Tomato yellow leaf curl virus]
ADF42083	Tomato yellow leaf curl virus	Begomovirus	Geminiviridae	258	GenBank			Li,Z., Li,X.		V1 protein	China: Baoding City		Solanum lycopersicum		2009-10		V1 protein [Tomato yellow leaf curl virus]
ADF42089	Tomato yellow leaf curl virus	Begomovirus	Geminiviridae	258	GenBank			Li,Z., Li,X.		V1 protein	China: Handan City		Solanum lycopersicum		2009-10		V1 protein [Tomato yellow leaf curl virus]
ADD73425	Tomato yellow leaf curl virus	Begomovirus	Geminiviridae	258	GenBank			Jin,F.M., Liu,Z.Q., Xue,J.		AV1	China: Tianjin		Solanum lycopersicum		2009-11		AV1 [Tomato yellow leaf curl virus]
ADD38974	Tomato yellow leaf curl virus	Begomovirus	Geminiviridae	258	GenBank			Li,R., Wang,S., Zhang,Y.		AV1 protein	China: Hebei		Solanum lycopersicum		2009-09		AV1 protein [Tomato yellow leaf curl virus]
ADB97296	Tomato yellow leaf curl virus	Begomovirus	Geminiviridae	258	GenBank			Kim,S.H., Oh,S., Oh,T.K., Park,J.S., Kim,S.C., Kim,Y.S., Hong,J.K., Sim,S.Y., Park,K.S., Lee,H.G., Kim,K.J., Choi,C.W., Kim,S., Oh,T.-K., Kim,J., Jang,K., Choi,C., Kim,Y.	20963475	V1	South Korea: Jeju Island		Solanum lycopersicum		2009-09-14		V1 [Tomato yellow leaf curl virus]
ACZ71230	Tomato yellow leaf curl virus	Begomovirus	Geminiviridae	258	GenBank			Qing,L., Xiong,Y., Zhang,L.		coat protein	China		Solanum lycopersicum		2008-11-08		coat protein [Tomato yellow leaf curl virus]
ACY92097	Tomato yellow leaf curl virus	Begomovirus	Geminiviridae	258	GenBank			Kim,S.H., Oh,S., Oh,T.K., Park,J.S., Kim,S.C., Kim,Y.S., Hong,J.K., Sim,S.Y., Park,K.S., Lee,H.G., Kim,K.J., Choi,C.W., Kim,S.-H., Oh,T.-K., Wang,Y., Kim,J.-A., Lee,W.-J., Jang,K.-M.	20963475	coat protein	South Korea: Hwaseong		Solanum lycopersicum		2009-05-11		coat protein [Tomato yellow leaf curl virus]
ACY38673	Tomato yellow leaf curl virus	Begomovirus	Geminiviridae	258	GenBank			Ji,Y., Xiong,R., Cheng,Z., Zhou,Y.		V1 protein	China		Solanum lycopersicum		2007-11		V1 protein [Tomato yellow leaf curl virus]
ACN12989	Tomato yellow leaf curl virus	Begomovirus	Geminiviridae	258	GenBank			Yu,W.G., Zhao,T.M., Yang,M.L., Yu,G.W., Zhao,M.T., Yang,L.M.		coat protein	China		Solanum lycopersicum		2008-11		coat protein [Tomato yellow leaf curl virus]
ACJ64208	Tomato yellow leaf curl virus	Begomovirus	Geminiviridae	258	GenBank			Botermans,M., Verhoeven,J.T.J., Jansen,C.C.C., Roenhorst,J.W., Stijger,C.C.M.M., Pham,K.T.K.		coat protein	Netherlands		Solanum lycopersicum		2008-09-25		coat protein [Tomato yellow leaf curl virus]
ACJ05691	Tomato yellow leaf curl virus	Begomovirus	Geminiviridae	258	GenBank			Pakniat Jahromy,A., Behjatnia,S.A., Izadpanah,K.		V1	Iran						V1 [Tomato yellow leaf curl virus]
ACF04173	Tomato yellow leaf curl virus	Begomovirus	Geminiviridae	258	GenBank			Fazeli,R., Heydarnejad,J., Massumi,H., Shaabanian,M., Varsani,A.	19112612	coat protein	Iran: Kerman, Kahnooj		Solanum lycopersicum				coat protein [Tomato yellow leaf curl virus]
ABM52986	Tomato yellow leaf curl virus	Begomovirus	Geminiviridae	258	GenBank			Anfoka,G.H., Abhary,M.K., Haj Ahmad,F.W.		V1	Jordan		Cucumis sativus				V1 [Tomato yellow leaf curl virus - Mild]
ABX60414	Tomato yellow leaf curl virus	Begomovirus	Geminiviridae	258	GenBank			Anfoka,G., Haj Ahmad,F., Abhary,M., Hussein,A., Anfoka,G.H., Abhary,M.K., Haj Ahmad,F.W.		V1	Jordan: Homrat Al-Sahen		Cucumis sativus				V1 [Tomato yellow leaf curl virus - Mild]
ABG90922	Tomato yellow leaf curl virus	Begomovirus	Geminiviridae	258	GenBank			Khan,A.J., Idris,A.M., Al-Saady,N.A., Al-Mahruki,M.S., Al-Subhi,A.M., Brown,J.K., Idris,A., Brown,J., Khan,J.	17932737	coat protein	Oman						coat protein [Tomato yellow leaf curl virus]
ABU55423	Tomato yellow leaf curl virus	Begomovirus	Geminiviridae	258	GenBank			Azizi,A., Mozafari,J., Shams-bakhsh,M.		V1	Iran: Bandar-Abbas		Solanum lycopersicum				V1 [Tomato yellow leaf curl virus]
ABS76151	Tomato yellow leaf curl virus	Begomovirus	Geminiviridae	258	GenBank			Zhou,X., Zhang,H., Zhang,Y., Zhu,W., Yu,L., Cui,H.		AV1	China: Shanghai						AV1 [Tomato yellow leaf curl virus]
ABL60923	Tomato yellow leaf curl virus	Begomovirus	Geminiviridae	258	GenBank			Abdallah,N.A., Fauquet,C.M., Beachy,R.N., Madkour,M.A.		coat protein	Egypt: Nobaria						coat protein [Tomato yellow leaf curl virus]
ABK96896	Tomato yellow leaf curl virus	Begomovirus	Geminiviridae	258	GenBank			Gharsallah Chouchane,S., Gorsane,F., Nakhla,M.K., Maxwell,D.P., Marrakchi,M., Fakhfakh,H.		coat protein	Tunisia: Sahel region						coat protein [Tomato yellow leaf curl virus - [Tunisia]]
ABK59927	Tomato yellow leaf curl virus	Begomovirus	Geminiviridae	258	GenBank			Atamian,H., Abou-Jawdah,Y., Sobh,H.		coat protein	Lebanon						coat protein [Tomato yellow leaf curl virus]
ABK54301	Tomato yellow leaf curl virus	Begomovirus	Geminiviridae	258	GenBank			Boukhatem,N., Jdaini,S., Muhovski,Y., Jacquemin,J.M., Del Rincone,C.L., Diez,M.J., Bouali,A.		V1 protein	Morocco: Berkane, northeast region						V1 protein [Tomato yellow leaf curl virus]
ABK41593	Tomato yellow leaf curl virus	Begomovirus	Geminiviridae	258	GenBank			Anfoka,G.H., Haj Ahmad,F.W.		V1	Jordan						V1 [Tomato yellow leaf curl virus]
ABK41599	Tomato yellow leaf curl virus	Begomovirus	Geminiviridae	258	GenBank			Anfoka,G.H., Haj Ahmad,F.W.		V1	Jordan		Solanum lycopersicum				V1 [Tomato yellow leaf curl virus - Mild]
AAZ76098	Tomato yellow leaf curl virus	Begomovirus	Geminiviridae	258	GenBank			Accotto,G.P., Bragaloni,M., Luison,D., Davino,S., Davino,M., Napoli,C.		coat protein	Italy: Sicily		Solanum lycopersicum				coat protein [Tomato yellow leaf curl virus]
AAT02505	Tomato yellow leaf curl virus	Begomovirus	Geminiviridae	258	GenBank			Abhary,M.K., Anfoka,G.H., Nakhla,M.K., Maxwell,D.P.	16862387	V1	Egypt: Ismailia Governate						V1 [Tomato yellow leaf curl virus]
QPL11276	Tomato yellow leaf curl virus	Begomovirus	Geminiviridae	257	GenBank			Patel,G., Jarullah,B., Patel,K., Barot,S.		AV1 protein	India		Solanum lycopersicum		2018-05-13		AV1 protein [Tomato yellow leaf curl virus]
AWX06077	Tomato yellow leaf curl virus	Begomovirus	Geminiviridae	257	GenBank			Sohrab,S.S., Daur,I., Sayed,S.S.	29911154	coat protein	Saudi Arabia		Mentha	plant leaf	2017-11-02		coat protein [Tomato yellow leaf curl virus]
AQX32727	Tomato yellow leaf curl virus	Begomovirus	Geminiviridae	257	GenBank			Jarullah,B.S., Sohrab,S., Jarullah,J., Sohrab,S.S., Azhar,E.I., Jarullah,J.S.		AV1	India		Solanum lycopersicum		2014-06		AV1 [Tomato yellow leaf curl virus]
AND99919	Tomato yellow leaf curl virus	Begomovirus	Geminiviridae	257	GenBank			Sohrab,S.S.		coat protein	Saudi Arabia: Hadasham		Luffa		2014-03-15		coat protein [Tomato yellow leaf curl virus]
AMK37748	Tomato yellow leaf curl virus	Begomovirus	Geminiviridae	257	GenBank			Sohrab,S.S., Yasir,M., Kafrawy,S.A.		coat protein	Saudi Arabia: Jeddah		Cucumis sativus	plant leaf	2015-03-20		coat protein [Tomato yellow leaf curl virus]
AMK37754	Tomato yellow leaf curl virus	Begomovirus	Geminiviridae	257	GenBank			Sohrab,S.S., Yasir,M., Kafrawy,S.A.		coat protein	Saudi Arabia: Jeddah		Cucumis sativus	plant leaf	2015-03-20		coat protein [Tomato yellow leaf curl virus]
AMK37760	Tomato yellow leaf curl virus	Begomovirus	Geminiviridae	257	GenBank			Sohrab,S.S., Yasir,M., Kafrawy,S.A.		coat protein	Saudi Arabia: Hadasham		Cucumis sativus		2015-03-20		coat protein [Tomato yellow leaf curl virus]
AMK37766	Tomato yellow leaf curl virus	Begomovirus	Geminiviridae	257	GenBank			Sohrab,S.S., Yasir,M., Kafrawy,S.A.		coat protein	Saudi Arabia: Hail		Solanum lycopersicum	plant leaf	2015-04-20		coat protein [Tomato yellow leaf curl virus]
AMK37802	Tomato yellow leaf curl virus	Begomovirus	Geminiviridae	257	GenBank			Sohrab,S.S., Yasir,M., Kafrawy,S.A.		coat protein	Saudi Arabia: Tabuk		Solanum lycopersicum		2015-04-20		coat protein [Tomato yellow leaf curl virus]
ALV81926	Tomato yellow leaf curl virus	Begomovirus	Geminiviridae	257	GenBank			Sohrab,S.S.	26925440	coat protein	Saudi Arabia		Corchorus		2014-04-20		coat protein [Tomato yellow leaf curl virus]
ALN12562	Tomato yellow leaf curl virus	Begomovirus	Geminiviridae	257	GenBank			Sohrab,S.S., Kafrawy,S.A., Yasir,M., Mousa,M.A.A., Bakhashwain,A.A.		coat protein	Saudi Arabia		Solanum lycopersicum		2014-01-28		coat protein [Tomato yellow leaf curl virus]
ALN12569	Tomato yellow leaf curl virus	Begomovirus	Geminiviridae	257	GenBank			Sohrab,S.S., Kafrawy,S.A., Yasir,M., Mousa,M.A.A., Bakhashwain,A.A.		coat protein	Saudi Arabia		Solanum lycopersicum		2014-01-28		coat protein [Tomato yellow leaf curl virus]
ALN12575	Tomato yellow leaf curl virus	Begomovirus	Geminiviridae	257	GenBank			Sohrab,S.S., Kafrawy,S.A., Yasir,M., Mousa,M.A.A., Bakhashwain,A.A.		coat protein	Saudi Arabia		Cucumis sativus		2014-11-20		coat protein [Tomato yellow leaf curl virus]
ALN12581	Tomato yellow leaf curl virus	Begomovirus	Geminiviridae	257	GenBank			Sohrab,S.S., Kafrawy,S.A., Yasir,M., Mousa,M.A.A., Bakhashwain,A.A.	26925440	coat protein	Saudi Arabia		Solanum lycopersicum		2014-11-20		coat protein [Tomato yellow leaf curl virus]
AGQ49460	Tomato yellow leaf curl virus	Begomovirus	Geminiviridae	257	GenBank			Alhudiab,K.A., Rezk,A.A., El-Araby,W.S., Al-Hazoom,A.A., Al-Magaslah,M.I.		coat protein	Saudi Arabia		Solanum lycopersicum		2013-02-20		coat protein [Tomato yellow leaf curl virus]
APC93976	Tomato yellow leaf curl virus	Begomovirus	Geminiviridae	256	GenBank			Oh,S., Choi,C.W., Kim,S., Ji,S., Noh,H.		V1	South Korea		Solanum lycopersicum		2016-04-11		V1 [Tomato yellow leaf curl virus]
CDN72749	Tomato yellow leaf curl virus	Begomovirus	Geminiviridae	256	GenBank			Ammara,U., Al-Shihi,A., Al-Ansari,M., Al-Sadi,A., Amin,I.		Coat protein	Oman:AlKhod Muscat		Ocimum basilicum		2013		Coat protein [Tomato yellow leaf curl Oman virus]
ADB97302	Tomato yellow leaf curl virus	Begomovirus	Geminiviridae	256	GenBank			Kim,S.H., Oh,S., Oh,T.K., Park,J.S., Kim,S.C., Kim,Y.S., Hong,J.K., Sim,S.Y., Park,K.S., Lee,H.G., Kim,K.J., Choi,C.W., Kim,S., Oh,T.-K., Kim,J., Jang,K., Choi,C., Kim,Y.	20963475	V1	South Korea: Jeju Island		Solanum lycopersicum		2009-07-15		V1 [Tomato yellow leaf curl virus]
ADB97308	Tomato yellow leaf curl virus	Begomovirus	Geminiviridae	256	GenBank			Kim,S.H., Oh,S., Oh,T.K., Park,J.S., Kim,S.C., Kim,Y.S., Hong,J.K., Sim,S.Y., Park,K.S., Lee,H.G., Kim,K.J., Choi,C.W., Kim,S., Oh,T.-K., Kim,J., Lee,W., Jang,K., Choi,C., Kim,Y.	20963475	V1	South Korea: Boseong		Solanum lycopersicum		2009-10-13		V1 [Tomato yellow leaf curl virus]
ACS34717	Tomato yellow leaf curl virus	Begomovirus	Geminiviridae	256	GenBank			Kim,S.H., Oh,S., Oh,T.K., Park,J.S., Kim,S.C., Kim,Y.S., Hong,J.K., Sim,S.Y., Park,K.S., Lee,H.G., Kim,K.J., Choi,C.W., Wang,Y., Lee,H.J., Kim,J.A., Jang,K.M., Kim,K.T., Udayakumar,R.	20963475	V1	South Korea: Busan		Solanum lycopersicum		2009-01-23		V1 [Tomato yellow leaf curl virus]
AHA80976	Tomato yellow leaf curl virus	Begomovirus	Geminiviridae	244	GenBank			Alhudaib,K.A., Rezk,A.A., Al-Magaslah,M.I., Al-Araby,W.S., Al-Hazoom,A.A.		coat protein	Saudi Arabia		Solanum lycopersicum		2012-04-22		coat protein [Tomato yellow leaf curl virus]
AXB26584	Tomato yellow leaf curl virus	Begomovirus	Geminiviridae	215	GenBank			Abu-Obaida,M., Anfoka,G., Altaleb,M.		V1 protein	Jordan		Solanum lycopersicum	plant leaf	2016-02-02		V1 protein [Tomato yellow leaf curl virus]

## Sheet: Host_Geography
Accession	Geo_Location	Host
AGO02085	Iran: Bojnurd	Datura stramonium
CCO56183	Estonia	Solanum lycopersicum
NP_658992	Spain:Almeria	Capsicum annuum
QPP18952	China: Guangxi	Solanum lycopersicum
QPP18958	China: Guangxi	Solanum lycopersicum
QPP18964	China: Guangxi	Solanum lycopersicum
QPP18970	China: Guangxi	Solanum lycopersicum
QPP18976	China: Guangxi	Solanum lycopersicum
QPP18982	China: Guangxi	Solanum lycopersicum
QPL11282	India	Solanum lycopersicum
QPL11288	India	Solanum lycopersicum
QPL11294	India	Solanum lycopersicum
QPL11300	India	Solanum lycopersicum
QPL11306	India	Solanum lycopersicum
QPL11312	India	Solanum lycopersicum
QPL11318	India	Solanum lycopersicum
QPL11324	India	Solanum lycopersicum
QPL11330	India	Solanum lycopersicum
QPL11336	India	Solanum lycopersicum
QPL11342	India	Solanum lycopersicum
QOU08749	China: Guangdong	Solanum lycopersicum
QOC68631	China: Fujian	Solanum lycopersicum
QOC68637	China: Fujian	Solanum lycopersicum
QOC68643	China: Fujian	Solanum lycopersicum
QOC68649	China: Fujian	Solanum lycopersicum
QOC68655	China: Fujian	Solanum lycopersicum
QOC68661	China: Fujian	Solanum lycopersicum
QOC68667	China: Fujian	Solanum lycopersicum
QOC68673	China: Fujian	Solanum lycopersicum
QND76048	Iraq	Solanum lycopersicum
QLB37645	China	Solanum lycopersicum
AWA81545	Pakistan	Solanum lycopersicum
AWN00250	Pakistan	Solanum lycopersicum
AWN00258	Pakistan	Solanum lycopersicum
AWN00268	Pakistan	Solanum lycopersicum
QIJ32509	China:Yunnan	Baliospermum solanifolium
QIJ32515	China:Yunnan	Baliospermum solanifolium
QIJ32522	China:Yunnan	Baliospermum solanifolium
QIJ32529	China:Yunnan	Baliospermum solanifolium
QIJ32536	China:Yunnan	Solanum lycopersicum
QIJ32543	China:Yunnan	Solanum lycopersicum
QIJ32550	China:Yunnan	Solanum lycopersicum
QIJ32557	China:Yunnan	Solanum lycopersicum
QIJ32564	China:Yunnan	Solanum lycopersicum
QIJ32571	China:Yunnan	Solanum lycopersicum
QIJ32585	China:Yunnan	Solanum lycopersicum
QIJ32592	China:Yunnan	Solanum lycopersicum
QIJ32599	China:Yunnan	Solanum lycopersicum
QIJ32606	China:Yunnan	Solanum lycopersicum
QIJ32613	China:Yunnan	Solanum lycopersicum
QIH13010	China:Yunnan	Solanum lycopersicum
QIH13017	China:Yunnan	Solanum lycopersicum
QIH13024	China:Yunnan	Solanum lycopersicum
QIH13031	China:Yunnan	Solanum lycopersicum
QIH13038	China:Yunnan	Solanum lycopersicum
QIH13045	China:Yunnan	Solanum lycopersicum
QIH13052	China:Yunnan	Solanum lycopersicum
QIH13058	China:Yunnan	Solanum lycopersicum
QIH13066	China:Yunnan	Solanum lycopersicum
QIH13073	China:Yunnan	Solanum lycopersicum
QIH13080	China:Yunnan	Solanum lycopersicum
QIH13087	China:Yunnan	Solanum lycopersicum
QIH13094	China:Yunnan	Solanum lycopersicum
QIH13101	China:Yunnan	Solanum lycopersicum
QIH13108	China:Yunnan	Solanum lycopersicum
QIH13115	China:Yunnan	Solanum lycopersicum
QIH13122	China:Yunnan	Solanum lycopersicum
QIH13129	China:Yunnan	Solanum lycopersicum
QIH13136	China:Yunnan	Solanum lycopersicum
QIH13143	China:Yunnan	Solanum lycopersicum
QIH13150	China:Yunnan	Solanum lycopersicum
QIH13157	China:Yunnan	Solanum lycopersicum
QIH13164	China:Yunnan	Solanum lycopersicum
QIH13171	China:Yunnan	Solanum lycopersicum
QIH13178	China:Yunnan	Solanum lycopersicum
QIH13185	China:Yunnan	Solanum lycopersicum
QIH13192	China:Yunnan	Solanum lycopersicum
QIH13199	China:Yunnan	Solanum lycopersicum
QIH13206	China:Yunnan	Solanum lycopersicum
QIH13218	China:Yunnan	Solanum lycopersicum
QIH13220	China:Yunnan	Solanum lycopersicum
QIH13227	China:Yunnan	Solanum lycopersicum
QIH13234	China:Yunnan	Solanum lycopersicum
QIH13241	China:Yunnan	Solanum lycopersicum
QIH13248	China:Yunnan	Solanum lycopersicum
QIH13260	China:Yunnan	Solanum lycopersicum
QIH13262	China:Yunnan	Solanum lycopersicum
QIH13269	China:Yunnan	Solanum lycopersicum
QIH13276	China:Yunnan	Solanum lycopersicum
QIH13283	China:Yunnan	Solanum lycopersicum
QIH13290	China:Yunnan	Solanum lycopersicum
QIH13297	China:Yunnan	Solanum lycopersicum
QIH13304	China:Yunnan	Solanum lycopersicum
QIH13311	China:Yunnan	Solanum lycopersicum
QIH13318	China:Yunnan	Solanum lycopersicum
QIH13325	China:Yunnan	Solanum lycopersicum
QIH13332	China:Yunnan	Solanum lycopersicum
QIH13339	China:Yunnan	Solanum lycopersicum
QIH13346	China:Yunnan	Solanum lycopersicum
QIH13358	China:Yunnan	Solanum lycopersicum
QIH13360	China:Yunnan	Solanum lycopersicum
QIH13367	China:Yunnan	Solanum lycopersicum
QIH13374	China:Yunnan	Solanum lycopersicum
QIH13381	China:Yunnan	Solanum lycopersicum
QIH13388	China:Yunnan	Solanum lycopersicum
QIH13395	China:Yunnan	Solanum lycopersicum
QIH13402	China:Yunnan	Solanum lycopersicum
QIH13409	China:Yunnan	Solanum lycopersicum
QIH13416	China:Yunnan	Solanum lycopersicum
QIH13423	China:Yunnan	Solanum lycopersicum
QIH13430	China:Yunnan	Solanum lycopersicum
QIH13437	China:Yunnan	Solanum lycopersicum
QIH13444	China:Yunnan	Solanum lycopersicum
QIH13451	China:Yunnan	Solanum lycopersicum
QIH13460	China:Yunnan	Solanum lycopersicum
QIH13466	China:Yunnan	Solanum lycopersicum
QIH13472	China:Yunnan	Solanum lycopersicum
QIH13479	China:Yunnan	Solanum lycopersicum
QIH13486	China:Yunnan	Solanum lycopersicum
QIH13493	China:Yunnan	Solanum lycopersicum
QIH13500	China:Yunnan	Solanum lycopersicum
QIH13507	China:Yunnan	Solanum lycopersicum
QIH13514	China:Yunnan	Solanum lycopersicum
QIH13521	China:Yunnan	Solanum lycopersicum
QIH13528	China:Yunnan	Solanum lycopersicum
QIH13535	China:Yunnan	Solanum lycopersicum
QIH13542	China:Yunnan	Solanum lycopersicum
QIH13549	China:Yunnan	Solanum lycopersicum
QIH13556	China:Yunnan	Solanum lycopersicum
QIH13563	China:Yunnan	Solanum lycopersicum
QIH13570	China:Yunnan	Solanum lycopersicum
QIH13577	China:Yunnan	Solanum lycopersicum
QIH13584	China:Yunnan	Solanum lycopersicum
QIH13591	China:Yunnan	Solanum lycopersicum
QIH13598	China:Yunnan	Solanum lycopersicum
QIH13605	China:Yunnan	Solanum lycopersicum
QIH13612	China:Yunnan	Solanum lycopersicum
QIH13619	China:Yunnan	Solanum lycopersicum
QIH13626	China:Yunnan	Solanum lycopersicum
QIH13633	China:Yunnan	Solanum lycopersicum
QIH13640	China:Yunnan	Solanum lycopersicum
QHA80056	China: Beijing, Haidian	Solanum lycopersicum
QGX09094	China	Cucurbita moschata
QGT76804	China: Hainan	Solanum lycopersicum
QGT76810	China: Hainan	Solanum lycopersicum
QGT76816	China: Hainan	Solanum lycopersicum
QGN65558	Oman	Solanum lycopersicum
QGN65563	Oman	Solanum lycopersicum
QGN65569	Oman	Solanum lycopersicum
QGN65575	Oman	Solanum lycopersicum
QGN65581	Oman	Solanum lycopersicum
QGN65587	Oman	Solanum lycopersicum
QFR07765	China: Yunnan	Solanum lycopersicum
QFR07771	China: Sichuan	Solanum lycopersicum
QFR07891	China: Shandong	Solanum lycopersicum
QFR07897	China: Chongqing	Solanum lycopersicum
QEU52594	China: Kashi, Xinjiang	Solanum lycopersicum
QEU52635	China	Carica papaya
QEO60174	China: Yunnan	Malvastrum coromandelianum
QEO60180	China	Malvastrum coromandelianum
QED89965	Oman	Euphorbia pulcherrima
QED89971	Oman	Carica papaya
QBC73650	Spain: Almeria	Solanum lycopersicum
QBC73656	Spain: Almeria	Solanum lycopersicum
QBC73662	Spain: Almeria	Solanum lycopersicum
QBC73668	Spain: Almeria	Solanum lycopersicum
QBC73674	Spain: Almeria	Solanum lycopersicum
QBQ04092	China	Solanum lycopersicum
QBK17301	Italy	Solanum lycopersicum
QBI22266	Iran: Iranshahr, Sistan-Baluchistan	Carica papaya
QBB21142	China
AYA62510	France	Solanum lycopersicum
AYA62516	Italy: Sicily, Vittoria	Solanum lycopersicum
AWN00463	Iran: Kerman, Jiroft	Physalis divaricata
AVI16751	China	Solanum lycopersicum
AVI04859	Iran: Kerman, Bagher-Abad	Brassica rapa
AUT17685	Azerbaijan	Solanum lycopersicum
ATS17344	United Kingdom	Solanum lycopersicum
ATP75680	China: Qing'dao, Shandong province	Nicotiana tabacum
ATJ44631	China	Solanum lycopersicum
ATJ44637	China	Solanum lycopersicum
ATJ44642	China	Solanum lycopersicum
ASU64362	China: Hebei, Wuhan	Solanum lycopersicum
ASU64368	China: Beijing	Solanum lycopersicum
ASU64374	China: Henan	Solanum lycopersicum
ASU64380	China: Lianyungang, Jiangsu	Solanum lycopersicum
ASU64386	China: Nanjing, Jiangsu	Solanum lycopersicum
ASU64392	China: Liuhe, Nanjing	Solanum lycopersicum
ASU64398	China: Nantong, Jiangsu	Solanum lycopersicum
ASU64404	China: Siyang, Jiangsu	Solanum lycopersicum
ASU64410	China: Yancheng, Jiangsu	Solanum lycopersicum
ASU64416	China: Yangzhou, Jiangsu	Solanum lycopersicum
ASU64422	China: Hangzhou, Zhejiang	Solanum lycopersicum
ASU64428	China: Linan, Zhejiang	Solanum lycopersicum
ASR80853	China: Yuncheng,Shanxi Province	Solanum lycopersicum
ASR80859	China: Yuncheng,Shanxi Province	Solanum lycopersicum
ASR80865	China: Yuncheng,Shanxi Province	Solanum lycopersicum
ASR80871	China: Yuncheng,Shanxi Province	Solanum lycopersicum
ASR80877	China: Yuncheng,Shanxi Province	Solanum lycopersicum
ASK07806	Italy: Sicily	Solanum lycopersicum
AQX34411	China	Solanum lycopersicum
AQX34417	China	Solanum lycopersicum
ANA09994	China: Liaoning	Solanum lycopersicum
ANA10000	China: Liaoning	Solanum lycopersicum
AOW41926	China	Solanum lycopersicum
ANA10006	China: Shandong, Shouguang	Capsicum annuum
ANA10012	China: Shandong, Shouguang	Capsicum annuum
ANA10018	China: Shandong, Shouguang	Capsicum annuum
ANA10024	China: Shandong, Shouguang	Capsicum annuum
ANA10030	China: Shandong	Capsicum annuum
AND95556	China: Yunnan	Solanum lycopersicum
AND95562	China: Yunnan	Solanum lycopersicum
AND95568	China: Yunnan	Solanum lycopersicum
AND95574	China: Yunnan	Solanum lycopersicum
ANG57854	China: Yunnan	Solanum lycopersicum
ANA10039	China: Henan Province	Solanum lycopersicum
ANA10045	China: Henan Province	Solanum lycopersicum
ANA10051	China: Shandong Province	Solanum lycopersicum
ANA10057	China: Henan Province	Solanum lycopersicum
ANA10063	China: Henan Province	Solanum lycopersicum
ANA10069	China: Henan Province	Solanum lycopersicum
ANA10075	China: Shandong Laiyang	Solanum lycopersicum
ANA10081	China: Shandong Province	Solanum lycopersicum
ANA10087	China: Henan Province	Solanum lycopersicum
ANA10093	China: Henan Province	Solanum lycopersicum
ANA10099	China: Shandong Province	Solanum lycopersicum
ANA10105	China: Shandong Province	Solanum lycopersicum
ANA10111	China: Henan Province	Solanum lycopersicum
ANA10117	China: Henan Province	Solanum lycopersicum
ANA10123	China: Henan Province	Solanum lycopersicum
ANA10129	China: Shandong Province	Solanum lycopersicum
AMY60246	Iran	Solanum lycopersicum
CDO50003	Oman:Barka	Solanum lycopersicum
AMN92844	China	Solanum lycopersicum
CDO50153	Oman:Barka
CDO50165	Oman:Barka
CDO50195	Oman:Barka
CDO50225	Oman:Barka
CDO50231	Oman:Barka
CDO50237	Oman:Barka
CDO50243	Oman:Barka
CDO50249	Oman:Barka
CDO50255	Oman:Barka
CDO50261	Oman:Barka
CDO50298	Oman:Barka
CDO50304	Oman:Barka
CDO50310	Oman:Barka
CDO50316	Oman:Barka
CDO50322	Oman:Barka
CDO50328	Oman:Barka
CDO50334	Oman:Barka
CDO50340	Oman:Barka
CDO50346	Oman:Barka
CDN72737	Oman:AlKhod Muscat	Cucurbita
CDN72767	Oman:AlKhod Muscat	Nicotiana tabacum
CDN72773	Oman:AlKhod Muscat	Nicotiana tabacum
CDN72779	Oman:AlKhod Muscat	Nicotiana tabacum
CDN72791	Oman:AlKhod Muscat	Solanum lycopersicum
CDN72797	Oman:AlKhod Muscat	Solanum lycopersicum
CDN72803	Oman:AlKhod Muscat	Solanum lycopersicum
CEJ95693	Oman:Barka farm
CEJ95699	Oman:Barka farm
CEJ95705	Oman:Barka farm
ALT10251	China: Beijing	Solanum lycopersicum
ALT10257	China: Beijing	Solanum lycopersicum
ALT10263	China: Beijing	Solanum lycopersicum
ALT10269	China: Beijing	Solanum lycopersicum
ALI16119	Kuwait	Solanum lycopersicum
AKN78993	China	Solanum lycopersicum
AKN63435	China: Beijing	Viola prionantha
AIY67878	China	Solanum lycopersicum
AIY67884	China	Solanum lycopersicum
AIY67890	China	Solanum lycopersicum
AIY67896	China	Solanum lycopersicum
AIY67902	China	Solanum lycopersicum
AIY67908	China	Solanum lycopersicum
AIY67914	China	Solanum lycopersicum
AIY67920	China	Solanum lycopersicum
AIY67926	China	Solanum lycopersicum
AIY67932	China	Solanum lycopersicum
AIY67938	China	Solanum lycopersicum
AIY67944	China	Solanum lycopersicum
AIY67950	China	Solanum lycopersicum
AIY67956	China	Solanum lycopersicum
AIY67962	China	Solanum lycopersicum
AIY31169	China: Shandong, Liaocheng	Solanum lycopersicum
AIY31175	China: Shandong, Liaocheng, Xinxian	Solanum lycopersicum
AIY31181	China: Shandong, Laiwu	Solanum lycopersicum
AIY31190	China: Shandong, Linyi	Solanum lycopersicum
AIY31196	China: Shandong, Shouguang	Solanum lycopersicum
AIY31202	China: Shandong, Shouguang	Solanum lycopersicum
AIY31208	China: Shandong, Weifang	Solanum lycopersicum
AIY31214	China: Shandong, Weifang	Solanum lycopersicum
AIY31217	China: Shandong, Yantai	Solanum lycopersicum
AIY31223	China: Shandong, Zaozhuang	Solanum lycopersicum
CCO56177	Sweden	Solanum lycopersicum
AIS36241	Japan	Phaseolus vulgaris
AIL33927	China	Solanum lycopersicum
AIL33933	China	Solanum lycopersicum
AIL33939	China	Solanum lycopersicum
AIK19666	China: Hubei	Solanum lycopersicum
AIJ49784	Kuwait: North area	Solanum lycopersicum
AIJ49791	Kuwait	Solanum lycopersicum
AIG88584	China: Liaoning	Solanum lycopersicum
AIG88590	China: Liaoning	Solanum lycopersicum
AIG88596	China: Liaoning	Solanum lycopersicum
AIG88602	China: Liaoning	Solanum lycopersicum
AIG88608	China: Liaoning	Solanum lycopersicum
AIG88614	China: Liaoning	Solanum lycopersicum
AIG88620	China: Liaoning	Solanum lycopersicum
AIG88626	China: Liaoning	Perilla
AIG88632	China: Liaoning	Solanum lycopersicum
AHX83871	China: Shandong Shouguang	Solanum lycopersicum
AHN82534	China: Beijing	Solanum lycopersicum
AHN82540	China: Beijing	Solanum lycopersicum
AHN95430	Oman: Sohar	Solanum lycopersicum
AHN95436	Oman: Liwa	Solanum lycopersicum
AHN95442	Oman: Barka	Solanum lycopersicum
AHN95448	Oman: Barka	Solanum lycopersicum
AHN95454	Oman: Barka	Solanum lycopersicum
AHN95460	Oman: Barka	Solanum lycopersicum
AHN52048	China	Solanum lycopersicum
AHN52054	China	Solanum lycopersicum
AHN52060	China	Solanum lycopersicum
AHL29208	China: Guangdong	Mikania micrantha
AHK05346	China	Solanum lycopersicum
AHE80665	Japan	Solanum lycopersicum
AHB20348	China	Solanum lycopersicum
AGT55970	China	Solanum lycopersicum
AGT55976	China	Solanum lycopersicum
AGT55982	China	Solanum lycopersicum
AGT55989	China	Solanum lycopersicum
AGZ91414	Saudi Arabia	Capsicum frutescens
AGZ91420	Saudi Arabia	Solanum lycopersicum
AGW18223	South Korea	Eustoma exaltatum subsp. russellianum
AGT59181	China: Shandong Province	Capsicum frutescens
AGT59187	China: Weifang, Shandong Province	Solanum lycopersicum
AGT59193	China: Weifang, Shandong Province	Solanum lycopersicum
AGT59199	China: Weifang, Shandong Province	Solanum lycopersicum
AGT59205	China: Weifang, Shandong Province	Solanum lycopersicum
AGT59211	China: Weifang, Shandong Province	Solanum lycopersicum
AGT59217	China: Weifang, Shandong Province	Capsicum frutescens
AGT59223	China: Weifang, Shandong Province	Capsicum frutescens
AGT59229	China: Shouguang	Amaranthus caudatus
AGS46479	China: Guangdong	Solanum lycopersicum
AGR34326	China: Shandong Shouguang	Gossypium hirsutum
AGR34338	China: Shandong Shouguang	Abutilon theophrasti
AGR34344	China: Shandong Shouguang	Acalypha australis
AGR34350	China: Shandong Shouguang	Zinnia elegans
AGO64004	China	Solanum lycopersicum
AGO02043	Iran: Bojnurd	Datura stramonium
AGO02049	Iran: Bojnurd	Datura stramonium
AGO02055	Iran: Bojnurd	Datura stramonium
AGO02061	Iran: Bojnurd	Datura stramonium
AGO02073	Iran: Bojnurd	Datura stramonium
AGO02079	Iran: Bojnurd	Datura stramonium
AGO02091	Iran: Bojnurd	Datura stramonium
AGO02097	Iran: Bojnurd	Datura stramonium
AGO02107	Iran: Bojnurd	Datura stramonium
AGO02109	Iran: Bojnurd	Datura stramonium
AGO02115	Iran: Bojnurd	Datura stramonium
AGO02121	Iran: Bojnurd	Solanum lycopersicum
AGO02127	Iran: Bojnurd	Solanum lycopersicum
AGO02133	Iran: Bojnurd	Solanum lycopersicum
AGO02139	Iran: Bojnurd	Solanum lycopersicum
AGO02145	Iran: Bojnurd	Solanum lycopersicum
AGN90884	China: Changli, Heibei province	Solanum lycopersicum
AGN90890	China: Funing, Hebei province	Solanum lycopersicum
AGN90896	China: Songyuan, Jilin province	Solanum lycopersicum
AFL03415	Iran	Solanum lycopersicum
AFU54049	Iraq	Solanum lycopersicum
AGI37678	China: Kashi, Xinjiang	Solanum melongena
AGH27750	China: AnHui, BengBu	Solanum lycopersicum
AGH27756	China: AnHui, HeFei	Solanum lycopersicum
AGH27762	China: HeBei, ShiJiazhuang	Solanum lycopersicum
AGH27768	China: HeBei, TangShan	Solanum lycopersicum
AGH27774	China: HuBei, WuHan	Solanum lycopersicum
AGH27780	China: HuBei, WuHan	Solanum lycopersicum
AGH27786	China: HeNan, ZhengZhou	Solanum lycopersicum
AGH27792	China: JiangSu, NanJing	Solanum lycopersicum
AGH27798	China: JiangSu, NanTong	Solanum lycopersicum
AGH27804	China: ShanDong, liaoCheng	Solanum lycopersicum
AGH27810	China: ShanDong, ShouGuang	Solanum lycopersicum
AGH27815	China: Shandong, weifang	Solanum lycopersicum
AGH27822	China	Solanum lycopersicum
AGH27828	China: ShangHai	Solanum lycopersicum
AGH27834	China: ShanXi, Xi'An	Solanum lycopersicum
AGH27840	China: ShanXi, Xi'An	Solanum lycopersicum
AGH27846	China: ZheJiang, HangZhou	Solanum lycopersicum
AGH27852	China: ZheJiang, JiaXing	Solanum lycopersicum
AGH27858	China: ZheJiang, NingBo	Solanum lycopersicum
AGG35488	China: Shouguang, Shandong	Solanum lycopersicum
AGC11939	China	Acalypha australis
CCH75819	Oman:Al-Khaburah	Capsicum
CCH75825	Oman:Bidiya	Solanum lycopersicum
CCH75831	Oman:Nizwa	Solanum lycopersicum
CCH75837	Oman:Bid Bid	Solanum lycopersicum
CCH75849	Oman	Solanum lycopersicum
AFX72935	China	Solanum lycopersicum
AFW90666	China: Cangshan; Shandong province	Solanum lycopersicum
AFW90672	China: Feixian, Shandong province	Solanum lycopersicum
AFW90678	China: Mengyin, Shandong province	Solanum lycopersicum
AFW90684	China: Yantai; Shandong province	Solanum lycopersicum
AFW90690	China: Tai'an, Shandong province	Nicotiana tabacum
AFW90696	China: Tengzhou, Shandong province	Solanum lycopersicum
AFV36720	South Korea	Solanum lycopersicum
AFV36726	South Korea	Solanum lycopersicum
AFV36732	South Korea	Solanum lycopersicum
AFV36738	South Korea	Solanum lycopersicum
AFV36744	South Korea	Solanum lycopersicum
AFU54628	China	Solanum lycopersicum
AFU54634	China	Solanum lycopersicum
AFU54640	China	Solanum lycopersicum
AFU54646	China	Solanum lycopersicum
AFU54652	China	Piperaceae
AFU54658	China	Piperaceae
AFU54664	China	Solanum melongena
AFU54670	China	Datura
AFT83009	Iran: Birjand, South Khorasan province	Solanum lycopersicum
AFT83015	Iran: Neyshabur, Fadisheh, Khorasan Razavi province	Solanum lycopersicum
AFT83021	Iran: Dargaz, Khorasan Razavi province	Solanum lycopersicum
AFT90667	Jordan	Solanum lycopersicum
AFQ00073	Jordan	Sinapis arvensis
AFP89711	China	Solanum lycopersicum
AFP89717	China	Solanum lycopersicum
AFN42931	China: Kashi, Xinjiang	Solanum lycopersicum
AFI55107	Iran	Solanum lycopersicum
AFI42049	China: Shouguang, Shandong	Capsicum annuum
AFH41171	China	Phaseolus vulgaris
AFD22876	China: Henan Province, Anyang, Henan province	Solanum lycopersicum
AFD03548	China: Henan, Zhengzhou	Solanum lycopersicum
AFC98322	South Korea	Solanum lycopersicum
AFC98328	South Korea	Solanum lycopersicum
AFC98334	South Korea	Solanum lycopersicum
ADV32611	China: Shanghai, Minhang	Solanum lycopersicum
ADV32617	China: Anhui Province, Hefei	Solanum lycopersicum
ADV32629	China: Shanghai	Capsicum annuum
AEZ66837	China: Baoding Dingzhou, Hebei province	Solanum lycopersicum
AEZ66843	China: Cangzhou Qingxian, Hebei province	Solanum lycopersicum
AEZ66849	China: Hengshui Raoyang, Hebei province	Solanum lycopersicum
AEZ66855	China: Xinxiang Huojia, Henan province	Solanum lycopersicum
AEZ66861	China: Kaifeng, Henan province	Solanum lycopersicum
AEZ66866	China: Puyang, Hebei province	Solanum lycopersicum
AEZ66872	China: Zhengzhou Shangjie of Shandong province	Solanum lycopersicum
AEZ66879	China: Jiaozuo Xiuwu, Henan province	Solanum lycopersicum
AEZ67153	China: Yongqing, Hebei province	Solanum lycopersicum
AEZ67159	China: Macun, Henan province	Solanum lycopersicum
AEZ67165	China: Qingfeng, Henan province	Solanum lycopersicum
AEZ67171	China: Qixian, Henan province	Solanum lycopersicum
AEZ67177	China: Tangyin, Henan province	Solanum lycopersicum
AEZ67183	China: Weihui, Henan province	Solanum lycopersicum
AEZ67189	China: Wuzhi, Henan province	Solanum lycopersicum
AEZ67195	China: Xinxiang, Henan province	Solanum lycopersicum
AEZ67201	China: Changle, Shandong province	Solanum lycopersicum
AEY77488	Oman	Solanum lycopersicum
AEY77493	Oman	Solanum lycopersicum
AEY77498	Oman	Solanum lycopersicum
AEY77504	Oman	Solanum lycopersicum
AEY77510	Oman	Solanum lycopersicum
AEW67080	China: Shanxi Province	Solanum lycopersicum
AET80630	South Korea: Damyang	Solanum lycopersicum
AET80636	South Korea: Damyang	Solanum lycopersicum
AET80642	South Korea: Damyang	Solanum lycopersicum
AET80648	South Korea: Damyang	Solanum lycopersicum
AET80654	South Korea: Damyang	Solanum lycopersicum
AET80660	South Korea: Gongju	Solanum lycopersicum
AET80666	South Korea: Okcheon	Solanum lycopersicum
AET80672	South Korea: Andong	Solanum lycopersicum
AET80678	South Korea: Andong	Solanum lycopersicum
AET14593	China: Baoding of Hebei Province	Solanum lycopersicum
AET14599	China: Langfang of Hebei Province	Solanum lycopersicum
AET14605	China: Hebi Junxian of Henan Province	Solanum lycopersicum
AET14611	China: Puyang of Henan Province	Solanum lycopersicum
AET14617	China: Zhengzhou of Henan Province	Solanum lycopersicum
AET14623	China: Jinan, Shandong	Solanum lycopersicum
AET14629	China: Laiwu of Shandong Province	Solanum lycopersicum
AER23872	South Korea	Solanum lycopersicum
AER23878	South Korea	Solanum lycopersicum
AEM97888	China: Tai'an of Shandong province	Solanum lycopersicum
AEM97894	China: Henan	Solanum lycopersicum
AEL89224	China: Quzhou, Handan, Hebei province	Solanum lycopersicum
AEL31237	China: Jining, Shandong province	Solanum lycopersicum
AEL31243	China: Qingdao, Shandong province	Solanum lycopersicum
ADH84311	China
ADH84317	China
AEI91484	China: Linzi, Shandong	Solanum lycopersicum
AEI91490	China: Shouguang, Shandong	Solanum lycopersicum
AEI91496	China: HeZe, Shandong	Solanum lycopersicum
AEH30668	China: Shijiazhuang, Gaocheng county, Hebei province	Solanum lycopersicum
AEH30674	China: Langfang, Hebei province	Solanum lycopersicum
AEE99003	Kuwait	Solanum lycopersicum
ADC79186	Oman	Solanum lycopersicum
ADV32623	China: Shanghai	Vigna unguiculata subsp. unguiculata
AEA29712	China: Shijiazhuang, Hebei province	Solanum lycopersicum
ADT65359	South Korea: Busan
ADT65365	South Korea: Buyeo
ADT65371	South Korea: Goseong
ADT65377	South Korea: Gunwi
ADT65383	South Korea: Gwangju
ADT65389	South Korea: Gwangyang
ADT65395	South Korea: Gyeongju
ADT65401	South Korea: Iksan
ADT65407	South Korea: Jangheung
ADT65413	South Korea: Nonsan
ADT65419	South Korea: Uiseong
ADG37226	Iran	Solanum lycopersicum
ADG37232	Iran	Solanum lycopersicum
ADG37238	Iran	Solanum lycopersicum
ADG37244	Iran	Solanum lycopersicum
ADG37250	Iran	Solanum lycopersicum
ADG37256	Iran	Solanum lycopersicum
ADG37262	Iran	Solanum lycopersicum
ADG37268	Iran	Solanum lycopersicum
ADG37274	Iran	Solanum lycopersicum
ADG37280	Iran	Solanum lycopersicum
ADG37286	Iran	Solanum lycopersicum
ADG37292	Iran	Solanum lycopersicum
ADG37298	Iran	Solanum lycopersicum
ADG37304	Iran	Solanum lycopersicum
ADG37310	Iran	Solanum lycopersicum
ADQ28110	China: Dezhou, Shandong	Solanum lycopersicum
ADQ28116	China: Dongying, Shandong	Solanum lycopersicum
ADQ28122	China: Heze, Shandong	Solanum lycopersicum
ADQ28128	China: Jinan, Shandong	Solanum lycopersicum
ADQ28134	China: Laiyang, Shandong	Solanum lycopersicum
ADQ28140	China: Zibo, Shandong	Solanum lycopersicum
ADO33179	Mauritius	Solanum lycopersicum
ADN97111	South Korea	Solanum lycopersicum
ADN86413	China: Yinan, Shandong Provinces	Solanum lycopersicum
ADC79156	Oman	Solanum lycopersicum
ADC79162	Oman	Solanum lycopersicum
ADC79168	Oman	Solanum lycopersicum
ADC79174	Oman	Solanum lycopersicum
ADC79180	Oman	Solanum lycopersicum
ADM53734	China: Hebei
ADI48342	South Korea: Masan	Solanum lycopersicum
ADI48348	South Korea: Jeonju	Solanum lycopersicum
ADI48354	South Korea: Jeju	Solanum lycopersicum
ADH43290	China: Shouguang of Shandong province	Solanum lycopersicum
ADF47165	China: Beijing	Solanum lycopersicum
ADF42083	China: Baoding City	Solanum lycopersicum
ADF42089	China: Handan City	Solanum lycopersicum
ADD73425	China: Tianjin	Solanum lycopersicum
ADD38974	China: Hebei	Solanum lycopersicum
ADB97296	South Korea: Jeju Island	Solanum lycopersicum
ACZ71230	China	Solanum lycopersicum
ACY92097	South Korea: Hwaseong	Solanum lycopersicum
ACY38673	China	Solanum lycopersicum
ACN12989	China	Solanum lycopersicum
ACJ64208	Netherlands	Solanum lycopersicum
ACJ05691	Iran
ACF04173	Iran: Kerman, Kahnooj	Solanum lycopersicum
ABM52986	Jordan	Cucumis sativus
ABX60414	Jordan: Homrat Al-Sahen	Cucumis sativus
ABG90922	Oman
ABU55423	Iran: Bandar-Abbas	Solanum lycopersicum
ABS76151	China: Shanghai
ABL60923	Egypt: Nobaria
ABK96896	Tunisia: Sahel region
ABK59927	Lebanon
ABK54301	Morocco: Berkane, northeast region
ABK41593	Jordan
ABK41599	Jordan	Solanum lycopersicum
AAZ76098	Italy: Sicily	Solanum lycopersicum
AAT02505	Egypt: Ismailia Governate
QPL11276	India	Solanum lycopersicum
AWX06077	Saudi Arabia	Mentha
AQX32727	India	Solanum lycopersicum
AND99919	Saudi Arabia: Hadasham	Luffa
AMK37748	Saudi Arabia: Jeddah	Cucumis sativus
AMK37754	Saudi Arabia: Jeddah	Cucumis sativus
AMK37760	Saudi Arabia: Hadasham	Cucumis sativus
AMK37766	Saudi Arabia: Hail	Solanum lycopersicum
AMK37802	Saudi Arabia: Tabuk	Solanum lycopersicum
ALV81926	Saudi Arabia	Corchorus
ALN12562	Saudi Arabia	Solanum lycopersicum
ALN12569	Saudi Arabia	Solanum lycopersicum
ALN12575	Saudi Arabia	Cucumis sativus
ALN12581	Saudi Arabia	Solanum lycopersicum
AGQ49460	Saudi Arabia	Solanum lycopersicum
APC93976	South Korea	Solanum lycopersicum
CDN72749	Oman:AlKhod Muscat	Ocimum basilicum
ADB97302	South Korea: Jeju Island	Solanum lycopersicum
ADB97308	South Korea: Boseong	Solanum lycopersicum
ACS34717	South Korea: Busan	Solanum lycopersicum
AHA80976	Saudi Arabia	Solanum lycopersicum
AXB26584	Jordan	Solanum lycopersicum

## Sheet: Graphlan_data
#title	SCMV
#title_font_size	33
annotation_background_alpha	0
total_plotted_degrees	300
start_rotation	270
branch_bracket_width	0
class_legend_font_size	24
annotation_legend_font_size	24
annotation_background_separation	-0.03
annotation_background_offset	0
annotation_background_width	0.07
branch_thickness	2.5
ring_label_font_size	1	13
ring_label_font_size	2	13
clade_marker_size	2
clade_marker_edge_width	0.5
ring_separator_color	1	#888888
ring_internal_separator_thickness	1	0.5
ring_label	1	Host
ring_separator_color	2	#888888
ring_internal_separator_thickness	2	0.5
ring_label	2	Countries
AGO02085	ring_alpha	1	0.597635
CCO56183	ring_alpha	1	0.597635
NP_658992	ring_alpha	1	0.597635
QPP18952	ring_alpha	1	0.597635
QPP18958	ring_alpha	1	0.597635
QPP18964	ring_alpha	1	0.597635
QPP18970	ring_alpha	1	0.597635
QPP18976	ring_alpha	1	0.597635
QPP18982	ring_alpha	1	0.597635
QPL11282	ring_alpha	1	0.597635
QPL11288	ring_alpha	1	0.597635
QPL11294	ring_alpha	1	0.597635
QPL11300	ring_alpha	1	0.597635
QPL11306	ring_alpha	1	0.597635
QPL11312	ring_alpha	1	0.597635
QPL11318	ring_alpha	1	0.597635
QPL11324	ring_alpha	1	0.597635
QPL11330	ring_alpha	1	0.597635
QPL11336	ring_alpha	1	0.597635
QPL11342	ring_alpha	1	0.597635
QOU08749	ring_alpha	1	0.597635
QOC68631	ring_alpha	1	0.597635
QOC68637	ring_alpha	1	0.597635
QOC68643	ring_alpha	1	0.597635
QOC68649	ring_alpha	1	0.597635
QOC68655	ring_alpha	1	0.597635
QOC68661	ring_alpha	1	0.597635
QOC68667	ring_alpha	1	0.597635
QOC68673	ring_alpha	1	0.597635
QND76048	ring_alpha	1	0.597635
QLB37645	ring_alpha	1	0.597635
AWA81545	ring_alpha	1	0.597635
AWN00250	ring_alpha	1	0.597635
AWN00258	ring_alpha	1	0.597635
AWN00268	ring_alpha	1	0.597635
QIJ32509	ring_alpha	1	0.597635
QIJ32515	ring_alpha	1	0.597635
QIJ32522	ring_alpha	1	0.597635
QIJ32529	ring_alpha	1	0.597635
QIJ32536	ring_alpha	1	0.597635
QIJ32543	ring_alpha	1	0.597635
QIJ32550	ring_alpha	1	0.597635
QIJ32557	ring_alpha	1	0.597635
QIJ32564	ring_alpha	1	0.597635
QIJ32571	ring_alpha	1	0.597635
QIJ32585	ring_alpha	1	0.597635
QIJ32592	ring_alpha	1	0.597635
QIJ32599	ring_alpha	1	0.597635
QIJ32606	ring_alpha	1	0.597635
QIJ32613	ring_alpha	1	0.597635
QIH13010	ring_alpha	1	0.597635
QIH13017	ring_alpha	1	0.597635
QIH13024	ring_alpha	1	0.597635
QIH13031	ring_alpha	1	0.597635
QIH13038	ring_alpha	1	0.597635
QIH13045	ring_alpha	1	0.597635
QIH13052	ring_alpha	1	0.597635
QIH13058	ring_alpha	1	0.597635
QIH13066	ring_alpha	1	0.597635
QIH13073	ring_alpha	1	0.597635
QIH13080	ring_alpha	1	0.597635
QIH13087	ring_alpha	1	0.597635
QIH13094	ring_alpha	1	0.597635
QIH13101	ring_alpha	1	0.597635
QIH13108	ring_alpha	1	0.597635
QIH13115	ring_alpha	1	0.597635
QIH13122	ring_alpha	1	0.597635
QIH13129	ring_alpha	1	0.597635
QIH13136	ring_alpha	1	0.597635
QIH13143	ring_alpha	1	0.597635
QIH13150	ring_alpha	1	0.597635
QIH13157	ring_alpha	1	0.597635
QIH13164	ring_alpha	1	0.597635
QIH13171	ring_alpha	1	0.597635
QIH13178	ring_alpha	1	0.597635
QIH13185	ring_alpha	1	0.597635
QIH13192	ring_alpha	1	0.597635
QIH13199	ring_alpha	1	0.597635
QIH13206	ring_alpha	1	0.597635
QIH13218	ring_alpha	1	0.597635
QIH13220	ring_alpha	1	0.597635
QIH13227	ring_alpha	1	0.597635
QIH13234	ring_alpha	1	0.597635
QIH13241	ring_alpha	1	0.597635
QIH13248	ring_alpha	1	0.597635
QIH13260	ring_alpha	1	0.597635
QIH13262	ring_alpha	1	0.597635
QIH13269	ring_alpha	1	0.597635
QIH13276	ring_alpha	1	0.597635
QIH13283	ring_alpha	1	0.597635
QIH13290	ring_alpha	1	0.597635
QIH13297	ring_alpha	1	0.597635
QIH13304	ring_alpha	1	0.597635
QIH13311	ring_alpha	1	0.597635
QIH13318	ring_alpha	1	0.597635
QIH13325	ring_alpha	1	0.597635
QIH13332	ring_alpha	1	0.597635
QIH13339	ring_alpha	1	0.597635
QIH13346	ring_alpha	1	0.597635
QIH13358	ring_alpha	1	0.597635
QIH13360	ring_alpha	1	0.597635
QIH13367	ring_alpha	1	0.597635
QIH13374	ring_alpha	1	0.597635
QIH13381	ring_alpha	1	0.597635
QIH13388	ring_alpha	1	0.597635
QIH13395	ring_alpha	1	0.597635
QIH13402	ring_alpha	1	0.597635
QIH13409	ring_alpha	1	0.597635
QIH13416	ring_alpha	1	0.597635
QIH13423	ring_alpha	1	0.597635
QIH13430	ring_alpha	1	0.597635
QIH13437	ring_alpha	1	0.597635
QIH13444	ring_alpha	1	0.597635
QIH13451	ring_alpha	1	0.597635
QIH13460	ring_alpha	1	0.597635
QIH13466	ring_alpha	1	0.597635
QIH13472	ring_alpha	1	0.597635
QIH13479	ring_alpha	1	0.597635
QIH13486	ring_alpha	1	0.597635
QIH13493	ring_alpha	1	0.597635
QIH13500	ring_alpha	1	0.597635
QIH13507	ring_alpha	1	0.597635
QIH13514	ring_alpha	1	0.597635
QIH13521	ring_alpha	1	0.597635
QIH13528	ring_alpha	1	0.597635
QIH13535	ring_alpha	1	0.597635
QIH13542	ring_alpha	1	0.597635
QIH13549	ring_alpha	1	0.597635
QIH13556	ring_alpha	1	0.597635
QIH13563	ring_alpha	1	0.597635
QIH13570	ring_alpha	1	0.597635
QIH13577	ring_alpha	1	0.597635
QIH13584	ring_alpha	1	0.597635
QIH13591	ring_alpha	1	0.597635
QIH13598	ring_alpha	1	0.597635
QIH13605	ring_alpha	1	0.597635
QIH13612	ring_alpha	1	0.597635
QIH13619	ring_alpha	1	0.597635
QIH13626	ring_alpha	1	0.597635
QIH13633	ring_alpha	1	0.597635
QIH13640	ring_alpha	1	0.597635
QHA80056	ring_alpha	1	0.597635
QGX09094	ring_alpha	1	0.597635
QGT76804	ring_alpha	1	0.597635
QGT76810	ring_alpha	1	0.597635
QGT76816	ring_alpha	1	0.597635
QGN65558	ring_alpha	1	0.597635
QGN65563	ring_alpha	1	0.597635
QGN65569	ring_alpha	1	0.597635
QGN65575	ring_alpha	1	0.597635
QGN65581	ring_alpha	1	0.597635
QGN65587	ring_alpha	1	0.597635
QFR07765	ring_alpha	1	0.597635
QFR07771	ring_alpha	1	0.597635
QFR07891	ring_alpha	1	0.597635
QFR07897	ring_alpha	1	0.597635
QEU52594	ring_alpha	1	0.597635
QEU52635	ring_alpha	1	0.597635
QEO60174	ring_alpha	1	0.597635
QEO60180	ring_alpha	1	0.597635
QED89965	ring_alpha	1	0.597635
QED89971	ring_alpha	1	0.597635
QBC73650	ring_alpha	1	0.597635
QBC73656	ring_alpha	1	0.597635
QBC73662	ring_alpha	1	0.597635
QBC73668	ring_alpha	1	0.597635
QBC73674	ring_alpha	1	0.597635
QBQ04092	ring_alpha	1	0.597635
QBK17301	ring_alpha	1	0.597635
QBI22266	ring_alpha	1	0.597635
QBB21142	ring_alpha	1	0.597635
AYA62510	ring_alpha	1	0.597635
AYA62516	ring_alpha	1	0.597635
AWN00463	ring_alpha	1	0.597635
AVI16751	ring_alpha	1	0.597635
AVI04859	ring_alpha	1	0.597635
AUT17685	ring_alpha	1	0.597635
ATS17344	ring_alpha	1	0.597635
ATP75680	ring_alpha	1	0.597635
ATJ44631	ring_alpha	1	0.597635
ATJ44637	ring_alpha	1	0.597635
ATJ44642	ring_alpha	1	0.597635
ASU64362	ring_alpha	1	0.597635
ASU64368	ring_alpha	1	0.597635
ASU64374	ring_alpha	1	0.597635
ASU64380	ring_alpha	1	0.597635
ASU64386	ring_alpha	1	0.597635
ASU64392	ring_alpha	1	0.597635
ASU64398	ring_alpha	1	0.597635
ASU64404	ring_alpha	1	0.597635
ASU64410	ring_alpha	1	0.597635
ASU64416	ring_alpha	1	0.597635
ASU64422	ring_alpha	1	0.597635
ASU64428	ring_alpha	1	0.597635
ASR80853	ring_alpha	1	0.597635
ASR80859	ring_alpha	1	0.597635
ASR80865	ring_alpha	1	0.597635
ASR80871	ring_alpha	1	0.597635
ASR80877	ring_alpha	1	0.597635
ASK07806	ring_alpha	1	0.597635
AQX34411	ring_alpha	1	0.597635
AQX34417	ring_alpha	1	0.597635
ANA09994	ring_alpha	1	0.597635
ANA10000	ring_alpha	1	0.597635
AOW41926	ring_alpha	1	0.597635
ANA10006	ring_alpha	1	0.597635
ANA10012	ring_alpha	1	0.597635
ANA10018	ring_alpha	1	0.597635
ANA10024	ring_alpha	1	0.597635
ANA10030	ring_alpha	1	0.597635
AND95556	ring_alpha	1	0.597635
AND95562	ring_alpha	1	0.597635
AND95568	ring_alpha	1	0.597635
AND95574	ring_alpha	1	0.597635
ANG57854	ring_alpha	1	0.597635
ANA10039	ring_alpha	1	0.597635
ANA10045	ring_alpha	1	0.597635
ANA10051	ring_alpha	1	0.597635
ANA10057	ring_alpha	1	0.597635
ANA10063	ring_alpha	1	0.597635
ANA10069	ring_alpha	1	0.597635
ANA10075	ring_alpha	1	0.597635
ANA10081	ring_alpha	1	0.597635
ANA10087	ring_alpha	1	0.597635
ANA10093	ring_alpha	1	0.597635
ANA10099	ring_alpha	1	0.597635
ANA10105	ring_alpha	1	0.597635
ANA10111	ring_alpha	1	0.597635
ANA10117	ring_alpha	1	0.597635
ANA10123	ring_alpha	1	0.597635
ANA10129	ring_alpha	1	0.597635
AMY60246	ring_alpha	1	0.597635
CDO50003	ring_alpha	1	0.597635
AMN92844	ring_alpha	1	0.597635
CDO50153	ring_alpha	1	0.597635
CDO50165	ring_alpha	1	0.597635
CDO50195	ring_alpha	1	0.597635
CDO50225	ring_alpha	1	0.597635
CDO50231	ring_alpha	1	0.597635
CDO50237	ring_alpha	1	0.597635
CDO50243	ring_alpha	1	0.597635
CDO50249	ring_alpha	1	0.597635
CDO50255	ring_alpha	1	0.597635
CDO50261	ring_alpha	1	0.597635
CDO50298	ring_alpha	1	0.597635
CDO50304	ring_alpha	1	0.597635
CDO50310	ring_alpha	1	0.597635
CDO50316	ring_alpha	1	0.597635
CDO50322	ring_alpha	1	0.597635
CDO50328	ring_alpha	1	0.597635
CDO50334	ring_alpha	1	0.597635
CDO50340	ring_alpha	1	0.597635
CDO50346	ring_alpha	1	0.597635
CDN72737	ring_alpha	1	0.597635
CDN72767	ring_alpha	1	0.597635
CDN72773	ring_alpha	1	0.597635
CDN72779	ring_alpha	1	0.597635
CDN72791	ring_alpha	1	0.597635
CDN72797	ring_alpha	1	0.597635
CDN72803	ring_alpha	1	0.597635
CEJ95693	ring_alpha	1	0.597635
CEJ95699	ring_alpha	1	0.597635
CEJ95705	ring_alpha	1	0.597635
ALT10251	ring_alpha	1	0.597635
ALT10257	ring_alpha	1	0.597635
ALT10263	ring_alpha	1	0.597635
ALT10269	ring_alpha	1	0.597635
ALI16119	ring_alpha	1	0.597635
AKN78993	ring_alpha	1	0.597635
AKN63435	ring_alpha	1	0.597635
AIY67878	ring_alpha	1	0.597635
AIY67884	ring_alpha	1	0.597635
AIY67890	ring_alpha	1	0.597635
AIY67896	ring_alpha	1	0.597635
AIY67902	ring_alpha	1	0.597635
AIY67908	ring_alpha	1	0.597635
AIY67914	ring_alpha	1	0.597635
AIY67920	ring_alpha	1	0.597635
AIY67926	ring_alpha	1	0.597635
AIY67932	ring_alpha	1	0.597635
AIY67938	ring_alpha	1	0.597635
AIY67944	ring_alpha	1	0.597635
AIY67950	ring_alpha	1	0.597635
AIY67956	ring_alpha	1	0.597635
AIY67962	ring_alpha	1	0.597635
AIY31169	ring_alpha	1	0.597635
AIY31175	ring_alpha	1	0.597635
AIY31181	ring_alpha	1	0.597635
AIY31190	ring_alpha	1	0.597635
AIY31196	ring_alpha	1	0.597635
AIY31202	ring_alpha	1	0.597635
AIY31208	ring_alpha	1	0.597635
AIY31214	ring_alpha	1	0.597635
AIY31217	ring_alpha	1	0.597635
AIY31223	ring_alpha	1	0.597635
CCO56177	ring_alpha	1	0.597635
AIS36241	ring_alpha	1	0.597635
AIL33927	ring_alpha	1	0.597635
AIL33933	ring_alpha	1	0.597635
AIL33939	ring_alpha	1	0.597635
AIK19666	ring_alpha	1	0.597635
AIJ49784	ring_alpha	1	0.597635
AIJ49791	ring_alpha	1	0.597635
AIG88584	ring_alpha	1	0.597635
AIG88590	ring_alpha	1	0.597635
AIG88596	ring_alpha	1	0.597635
AIG88602	ring_alpha	1	0.597635
AIG88608	ring_alpha	1	0.597635
AIG88614	ring_alpha	1	0.597635
AIG88620	ring_alpha	1	0.597635
AIG88626	ring_alpha	1	0.597635
AIG88632	ring_alpha	1	0.597635
AHX83871	ring_alpha	1	0.597635
AHN82534	ring_alpha	1	0.597635
AHN82540	ring_alpha	1	0.597635
AHN95430	ring_alpha	1	0.597635
AHN95436	ring_alpha	1	0.597635
AHN95442	ring_alpha	1	0.597635
AHN95448	ring_alpha	1	0.597635
AHN95454	ring_alpha	1	0.597635
AHN95460	ring_alpha	1	0.597635
AHN52048	ring_alpha	1	0.597635
AHN52054	ring_alpha	1	0.597635
AHN52060	ring_alpha	1	0.597635
AHL29208	ring_alpha	1	0.597635
AHK05346	ring_alpha	1	0.597635
AHE80665	ring_alpha	1	0.597635
AHB20348	ring_alpha	1	0.597635
AGT55970	ring_alpha	1	0.597635
AGT55976	ring_alpha	1	0.597635
AGT55982	ring_alpha	1	0.597635
AGT55989	ring_alpha	1	0.597635
AGZ91414	ring_alpha	1	0.597635
AGZ91420	ring_alpha	1	0.597635
AGW18223	ring_alpha	1	0.597635
AGT59181	ring_alpha	1	0.597635
AGT59187	ring_alpha	1	0.597635
AGT59193	ring_alpha	1	0.597635
AGT59199	ring_alpha	1	0.597635
AGT59205	ring_alpha	1	0.597635
AGT59211	ring_alpha	1	0.597635
AGT59217	ring_alpha	1	0.597635
AGT59223	ring_alpha	1	0.597635
AGT59229	ring_alpha	1	0.597635
AGS46479	ring_alpha	1	0.597635
AGR34326	ring_alpha	1	0.597635
AGR34338	ring_alpha	1	0.597635
AGR34344	ring_alpha	1	0.597635
AGR34350	ring_alpha	1	0.597635
AGO64004	ring_alpha	1	0.597635
AGO02043	ring_alpha	1	0.597635
AGO02049	ring_alpha	1	0.597635
AGO02055	ring_alpha	1	0.597635
AGO02061	ring_alpha	1	0.597635
AGO02073	ring_alpha	1	0.597635
AGO02079	ring_alpha	1	0.597635
AGO02091	ring_alpha	1	0.597635
AGO02097	ring_alpha	1	0.597635
AGO02107	ring_alpha	1	0.597635
AGO02109	ring_alpha	1	0.597635
AGO02115	ring_alpha	1	0.597635
AGO02121	ring_alpha	1	0.597635
AGO02127	ring_alpha	1	0.597635
AGO02133	ring_alpha	1	0.597635
AGO02139	ring_alpha	1	0.597635
AGO02145	ring_alpha	1	0.597635
AGN90884	ring_alpha	1	0.597635
AGN90890	ring_alpha	1	0.597635
AGN90896	ring_alpha	1	0.597635
AFL03415	ring_alpha	1	0.597635
AFU54049	ring_alpha	1	0.597635
AGI37678	ring_alpha	1	0.597635
AGH27750	ring_alpha	1	0.597635
AGH27756	ring_alpha	1	0.597635
AGH27762	ring_alpha	1	0.597635
AGH27768	ring_alpha	1	0.597635
AGH27774	ring_alpha	1	0.597635
AGH27780	ring_alpha	1	0.597635
AGH27786	ring_alpha	1	0.597635
AGH27792	ring_alpha	1	0.597635
AGH27798	ring_alpha	1	0.597635
AGH27804	ring_alpha	1	0.597635
AGH27810	ring_alpha	1	0.597635
AGH27815	ring_alpha	1	0.597635
AGH27822	ring_alpha	1	0.597635
AGH27828	ring_alpha	1	0.597635
AGH27834	ring_alpha	1	0.597635
AGH27840	ring_alpha	1	0.597635
AGH27846	ring_alpha	1	0.597635
AGH27852	ring_alpha	1	0.597635
AGH27858	ring_alpha	1	0.597635
AGG35488	ring_alpha	1	0.597635
AGC11939	ring_alpha	1	0.597635
CCH75819	ring_alpha	1	0.597635
CCH75825	ring_alpha	1	0.597635
CCH75831	ring_alpha	1	0.597635
CCH75837	ring_alpha	1	0.597635
CCH75849	ring_alpha	1	0.597635
AFX72935	ring_alpha	1	0.597635
AFW90666	ring_alpha	1	0.597635
AFW90672	ring_alpha	1	0.597635
AFW90678	ring_alpha	1	0.597635
AFW90684	ring_alpha	1	0.597635
AFW90690	ring_alpha	1	0.597635
AFW90696	ring_alpha	1	0.597635
AFV36720	ring_alpha	1	0.597635
AFV36726	ring_alpha	1	0.597635
AFV36732	ring_alpha	1	0.597635
AFV36738	ring_alpha	1	0.597635
AFV36744	ring_alpha	1	0.597635
AFU54628	ring_alpha	1	0.597635
AFU54634	ring_alpha	1	0.597635
AFU54640	ring_alpha	1	0.597635
AFU54646	ring_alpha	1	0.597635
AFU54652	ring_alpha	1	0.597635
AFU54658	ring_alpha	1	0.597635
AFU54664	ring_alpha	1	0.597635
AFU54670	ring_alpha	1	0.597635
AFT83009	ring_alpha	1	0.597635
AFT83015	ring_alpha	1	0.597635
AFT83021	ring_alpha	1	0.597635
AFT90667	ring_alpha	1	0.597635
AFQ00073	ring_alpha	1	0.597635
AFP89711	ring_alpha	1	0.597635
AFP89717	ring_alpha	1	0.597635
AFN42931	ring_alpha	1	0.597635
AFI55107	ring_alpha	1	0.597635
AFI42049	ring_alpha	1	0.597635
AFH41171	ring_alpha	1	0.597635
AFD22876	ring_alpha	1	0.597635
AFD03548	ring_alpha	1	0.597635
AFC98322	ring_alpha	1	0.597635
AFC98328	ring_alpha	1	0.597635
AFC98334	ring_alpha	1	0.597635
ADV32611	ring_alpha	1	0.597635
ADV32617	ring_alpha	1	0.597635
ADV32629	ring_alpha	1	0.597635
AEZ66837	ring_alpha	1	0.597635
AEZ66843	ring_alpha	1	0.597635
AEZ66849	ring_alpha	1	0.597635
AEZ66855	ring_alpha	1	0.597635
AEZ66861	ring_alpha	1	0.597635
AEZ66866	ring_alpha	1	0.597635
AEZ66872	ring_alpha	1	0.597635
AEZ66879	ring_alpha	1	0.597635
AEZ67153	ring_alpha	1	0.597635
AEZ67159	ring_alpha	1	0.597635
AEZ67165	ring_alpha	1	0.597635
AEZ67171	ring_alpha	1	0.597635
AEZ67177	ring_alpha	1	0.597635
AEZ67183	ring_alpha	1	0.597635
AEZ67189	ring_alpha	1	0.597635
AEZ67195	ring_alpha	1	0.597635
AEZ67201	ring_alpha	1	0.597635
AEY77488	ring_alpha	1	0.597635
AEY77493	ring_alpha	1	0.597635
AEY77498	ring_alpha	1	0.597635
AEY77504	ring_alpha	1	0.597635
AEY77510	ring_alpha	1	0.597635
AEW67080	ring_alpha	1	0.597635
AET80630	ring_alpha	1	0.597635
AET80636	ring_alpha	1	0.597635
AET80642	ring_alpha	1	0.597635
AET80648	ring_alpha	1	0.597635
AET80654	ring_alpha	1	0.597635
AET80660	ring_alpha	1	0.597635
AET80666	ring_alpha	1	0.597635
AET80672	ring_alpha	1	0.597635
AET80678	ring_alpha	1	0.597635
AET14593	ring_alpha	1	0.597635
AET14599	ring_alpha	1	0.597635
AET14605	ring_alpha	1	0.597635
AET14611	ring_alpha	1	0.597635
AET14617	ring_alpha	1	0.597635
AET14623	ring_alpha	1	0.597635
AET14629	ring_alpha	1	0.597635
AER23872	ring_alpha	1	0.597635
AER23878	ring_alpha	1	0.597635
AEM97888	ring_alpha	1	0.597635
AEM97894	ring_alpha	1	0.597635
AEL89224	ring_alpha	1	0.597635
AEL31237	ring_alpha	1	0.597635
AEL31243	ring_alpha	1	0.597635
ADH84311	ring_alpha	1	0.597635
ADH84317	ring_alpha	1	0.597635
AEI91484	ring_alpha	1	0.597635
AEI91490	ring_alpha	1	0.597635
AEI91496	ring_alpha	1	0.597635
AEH30668	ring_alpha	1	0.597635
AEH30674	ring_alpha	1	0.597635
AEE99003	ring_alpha	1	0.597635
ADC79186	ring_alpha	1	0.597635
ADV32623	ring_alpha	1	0.597635
AEA29712	ring_alpha	1	0.597635
ADT65359	ring_alpha	1	0.597635
ADT65365	ring_alpha	1	0.597635
ADT65371	ring_alpha	1	0.597635
ADT65377	ring_alpha	1	0.597635
ADT65383	ring_alpha	1	0.597635
ADT65389	ring_alpha	1	0.597635
ADT65395	ring_alpha	1	0.597635
ADT65401	ring_alpha	1	0.597635
ADT65407	ring_alpha	1	0.597635
ADT65413	ring_alpha	1	0.597635
ADT65419	ring_alpha	1	0.597635
ADG37226	ring_alpha	1	0.597635
ADG37232	ring_alpha	1	0.597635
ADG37238	ring_alpha	1	0.597635
ADG37244	ring_alpha	1	0.597635
ADG37250	ring_alpha	1	0.597635
ADG37256	ring_alpha	1	0.597635
ADG37262	ring_alpha	1	0.597635
ADG37268	ring_alpha	1	0.597635
ADG37274	ring_alpha	1	0.597635
ADG37280	ring_alpha	1	0.597635
ADG37286	ring_alpha	1	0.597635
ADG37292	ring_alpha	1	0.597635
ADG37298	ring_alpha	1	0.597635
ADG37304	ring_alpha	1	0.597635
ADG37310	ring_alpha	1	0.597635
ADQ28110	ring_alpha	1	0.597635
ADQ28116	ring_alpha	1	0.597635
ADQ28122	ring_alpha	1	0.597635
ADQ28128	ring_alpha	1	0.597635
ADQ28134	ring_alpha	1	0.597635
ADQ28140	ring_alpha	1	0.597635
ADO33179	ring_alpha	1	0.597635
ADN97111	ring_alpha	1	0.597635
ADN86413	ring_alpha	1	0.597635
ADC79156	ring_alpha	1	0.597635
ADC79162	ring_alpha	1	0.597635
ADC79168	ring_alpha	1	0.597635
ADC79174	ring_alpha	1	0.597635
ADC79180	ring_alpha	1	0.597635
ADM53734	ring_alpha	1	0.597635
ADI48342	ring_alpha	1	0.597635
ADI48348	ring_alpha	1	0.597635
ADI48354	ring_alpha	1	0.597635
ADH43290	ring_alpha	1	0.597635
ADF47165	ring_alpha	1	0.597635
ADF42083	ring_alpha	1	0.597635
ADF42089	ring_alpha	1	0.597635
ADD73425	ring_alpha	1	0.597635
ADD38974	ring_alpha	1	0.597635
ADB97296	ring_alpha	1	0.597635
ACZ71230	ring_alpha	1	0.597635
ACY92097	ring_alpha	1	0.597635
ACY38673	ring_alpha	1	0.597635
ACN12989	ring_alpha	1	0.597635
ACJ64208	ring_alpha	1	0.597635
ACJ05691	ring_alpha	1	0.597635
ACF04173	ring_alpha	1	0.597635
ABM52986	ring_alpha	1	0.597635
ABX60414	ring_alpha	1	0.597635
ABG90922	ring_alpha	1	0.597635
ABU55423	ring_alpha	1	0.597635
ABS76151	ring_alpha	1	0.597635
ABL60923	ring_alpha	1	0.597635
ABK96896	ring_alpha	1	0.597635
ABK59927	ring_alpha	1	0.597635
ABK54301	ring_alpha	1	0.597635
ABK41593	ring_alpha	1	0.597635
ABK41599	ring_alpha	1	0.597635
AAZ76098	ring_alpha	1	0.597635
AAT02505	ring_alpha	1	0.597635
QPL11276	ring_alpha	1	0.597635
AWX06077	ring_alpha	1	0.597635
AQX32727	ring_alpha	1	0.597635
AND99919	ring_alpha	1	0.597635
AMK37748	ring_alpha	1	0.597635
AMK37754	ring_alpha	1	0.597635
AMK37760	ring_alpha	1	0.597635
AMK37766	ring_alpha	1	0.597635
AMK37802	ring_alpha	1	0.597635
ALV81926	ring_alpha	1	0.597635
ALN12562	ring_alpha	1	0.597635
ALN12569	ring_alpha	1	0.597635
ALN12575	ring_alpha	1	0.597635
ALN12581	ring_alpha	1	0.597635
AGQ49460	ring_alpha	1	0.597635
APC93976	ring_alpha	1	0.597635
CDN72749	ring_alpha	1	0.597635
ADB97302	ring_alpha	1	0.597635
ADB97308	ring_alpha	1	0.597635
ACS34717	ring_alpha	1	0.597635
AHA80976	ring_alpha	1	0.597635
AXB26584	ring_alpha	1	0.597635
AGO02085	ring_color	1	#FF0000		Iran: Bojnurd
CCO56183	ring_color	1	#80FF00		Estonia
NP_658992	ring_color	1	#FFBF00		Spain:Almeria
QPP18952	ring_color	1	#00FFFF		China: Guangxi
QPP18958	ring_color	1	#00FFFF		China: Guangxi
QPP18964	ring_color	1	#00FFFF		China: Guangxi
QPP18970	ring_color	1	#00FFFF		China: Guangxi
QPP18976	ring_color	1	#00FFFF		China: Guangxi
QPP18982	ring_color	1	#00FFFF		China: Guangxi
QPL11282	ring_color	1	#B0BF1A		India
QPL11288	ring_color	1	#B0BF1A		India
QPL11294	ring_color	1	#B0BF1A		India
QPL11300	ring_color	1	#B0BF1A		India
QPL11306	ring_color	1	#B0BF1A		India
QPL11312	ring_color	1	#B0BF1A		India
QPL11318	ring_color	1	#B0BF1A		India
QPL11324	ring_color	1	#B0BF1A		India
QPL11330	ring_color	1	#B0BF1A		India
QPL11336	ring_color	1	#B0BF1A		India
QPL11342	ring_color	1	#B0BF1A		India
QOU08749	ring_color	1	#00FFFF		China: Guangdong
QOC68631	ring_color	1	#00FFFF		China: Fujian
QOC68637	ring_color	1	#00FFFF		China: Fujian
QOC68643	ring_color	1	#00FFFF		China: Fujian
QOC68649	ring_color	1	#00FFFF		China: Fujian
QOC68655	ring_color	1	#00FFFF		China: Fujian
QOC68661	ring_color	1	#00FFFF		China: Fujian
QOC68667	ring_color	1	#00FFFF		China: Fujian
QOC68673	ring_color	1	#00FFFF		China: Fujian
QND76048	ring_color	1	#FF00BF		Iraq
QLB37645	ring_color	1	#00FFFF		China
AWA81545	ring_color	1	#FFFF00		Pakistan
AWN00250	ring_color	1	#FFFF00		Pakistan
AWN00258	ring_color	1	#FFFF00		Pakistan
AWN00268	ring_color	1	#FFFF00		Pakistan
QIJ32509	ring_color	1	#00FFFF		China:Yunnan
QIJ32515	ring_color	1	#00FFFF		China:Yunnan
QIJ32522	ring_color	1	#00FFFF		China:Yunnan
QIJ32529	ring_color	1	#00FFFF		China:Yunnan
QIJ32536	ring_color	1	#00FFFF		China:Yunnan
QIJ32543	ring_color	1	#00FFFF		China:Yunnan
QIJ32550	ring_color	1	#00FFFF		China:Yunnan
QIJ32557	ring_color	1	#00FFFF		China:Yunnan
QIJ32564	ring_color	1	#00FFFF		China:Yunnan
QIJ32571	ring_color	1	#00FFFF		China:Yunnan
QIJ32585	ring_color	1	#00FFFF		China:Yunnan
QIJ32592	ring_color	1	#00FFFF		China:Yunnan
QIJ32599	ring_color	1	#00FFFF		China:Yunnan
QIJ32606	ring_color	1	#00FFFF		China:Yunnan
QIJ32613	ring_color	1	#00FFFF		China:Yunnan
QIH13010	ring_color	1	#00FFFF		China:Yunnan
QIH13017	ring_color	1	#00FFFF		China:Yunnan
QIH13024	ring_color	1	#00FFFF		China:Yunnan
QIH13031	ring_color	1	#00FFFF		China:Yunnan
QIH13038	ring_color	1	#00FFFF		China:Yunnan
QIH13045	ring_color	1	#00FFFF		China:Yunnan
QIH13052	ring_color	1	#00FFFF		China:Yunnan
QIH13058	ring_color	1	#00FFFF		China:Yunnan
QIH13066	ring_color	1	#00FFFF		China:Yunnan
QIH13073	ring_color	1	#00FFFF		China:Yunnan
QIH13080	ring_color	1	#00FFFF		China:Yunnan
QIH13087	ring_color	1	#00FFFF		China:Yunnan
QIH13094	ring_color	1	#00FFFF		China:Yunnan
QIH13101	ring_color	1	#00FFFF		China:Yunnan
QIH13108	ring_color	1	#00FFFF		China:Yunnan
QIH13115	ring_color	1	#00FFFF		China:Yunnan
QIH13122	ring_color	1	#00FFFF		China:Yunnan
QIH13129	ring_color	1	#00FFFF		China:Yunnan
QIH13136	ring_color	1	#00FFFF		China:Yunnan
QIH13143	ring_color	1	#00FFFF		China:Yunnan
QIH13150	ring_color	1	#00FFFF		China:Yunnan
QIH13157	ring_color	1	#00FFFF		China:Yunnan
QIH13164	ring_color	1	#00FFFF		China:Yunnan
QIH13171	ring_color	1	#00FFFF		China:Yunnan
QIH13178	ring_color	1	#00FFFF		China:Yunnan
QIH13185	ring_color	1	#00FFFF		China:Yunnan
QIH13192	ring_color	1	#00FFFF		China:Yunnan
QIH13199	ring_color	1	#00FFFF		China:Yunnan
QIH13206	ring_color	1	#00FFFF		China:Yunnan
QIH13218	ring_color	1	#00FFFF		China:Yunnan
QIH13220	ring_color	1	#00FFFF		China:Yunnan
QIH13227	ring_color	1	#00FFFF		China:Yunnan
QIH13234	ring_color	1	#00FFFF		China:Yunnan
QIH13241	ring_color	1	#00FFFF		China:Yunnan
QIH13248	ring_color	1	#00FFFF		China:Yunnan
QIH13260	ring_color	1	#00FFFF		China:Yunnan
QIH13262	ring_color	1	#00FFFF		China:Yunnan
QIH13269	ring_color	1	#00FFFF		China:Yunnan
QIH13276	ring_color	1	#00FFFF		China:Yunnan
QIH13283	ring_color	1	#00FFFF		China:Yunnan
QIH13290	ring_color	1	#00FFFF		China:Yunnan
QIH13297	ring_color	1	#00FFFF		China:Yunnan
QIH13304	ring_color	1	#00FFFF		China:Yunnan
QIH13311	ring_color	1	#00FFFF		China:Yunnan
QIH13318	ring_color	1	#00FFFF		China:Yunnan
QIH13325	ring_color	1	#00FFFF		China:Yunnan
QIH13332	ring_color	1	#00FFFF		China:Yunnan
QIH13339	ring_color	1	#00FFFF		China:Yunnan
QIH13346	ring_color	1	#00FFFF		China:Yunnan
QIH13358	ring_color	1	#00FFFF		China:Yunnan
QIH13360	ring_color	1	#00FFFF		China:Yunnan
QIH13367	ring_color	1	#00FFFF		China:Yunnan
QIH13374	ring_color	1	#00FFFF		China:Yunnan
QIH13381	ring_color	1	#00FFFF		China:Yunnan
QIH13388	ring_color	1	#00FFFF		China:Yunnan
QIH13395	ring_color	1	#00FFFF		China:Yunnan
QIH13402	ring_color	1	#00FFFF		China:Yunnan
QIH13409	ring_color	1	#00FFFF		China:Yunnan
QIH13416	ring_color	1	#00FFFF		China:Yunnan
QIH13423	ring_color	1	#00FFFF		China:Yunnan
QIH13430	ring_color	1	#00FFFF		China:Yunnan
QIH13437	ring_color	1	#00FFFF		China:Yunnan
QIH13444	ring_color	1	#00FFFF		China:Yunnan
QIH13451	ring_color	1	#00FFFF		China:Yunnan
QIH13460	ring_color	1	#00FFFF		China:Yunnan
QIH13466	ring_color	1	#00FFFF		China:Yunnan
QIH13472	ring_color	1	#00FFFF		China:Yunnan
QIH13479	ring_color	1	#00FFFF		China:Yunnan
QIH13486	ring_color	1	#00FFFF		China:Yunnan
QIH13493	ring_color	1	#00FFFF		China:Yunnan
QIH13500	ring_color	1	#00FFFF		China:Yunnan
QIH13507	ring_color	1	#00FFFF		China:Yunnan
QIH13514	ring_color	1	#00FFFF		China:Yunnan
QIH13521	ring_color	1	#00FFFF		China:Yunnan
QIH13528	ring_color	1	#00FFFF		China:Yunnan
QIH13535	ring_color	1	#00FFFF		China:Yunnan
QIH13542	ring_color	1	#00FFFF		China:Yunnan
QIH13549	ring_color	1	#00FFFF		China:Yunnan
QIH13556	ring_color	1	#00FFFF		China:Yunnan
QIH13563	ring_color	1	#00FFFF		China:Yunnan
QIH13570	ring_color	1	#00FFFF		China:Yunnan
QIH13577	ring_color	1	#00FFFF		China:Yunnan
QIH13584	ring_color	1	#00FFFF		China:Yunnan
QIH13591	ring_color	1	#00FFFF		China:Yunnan
QIH13598	ring_color	1	#00FFFF		China:Yunnan
QIH13605	ring_color	1	#00FFFF		China:Yunnan
QIH13612	ring_color	1	#00FFFF		China:Yunnan
QIH13619	ring_color	1	#00FFFF		China:Yunnan
QIH13626	ring_color	1	#00FFFF		China:Yunnan
QIH13633	ring_color	1	#00FFFF		China:Yunnan
QIH13640	ring_color	1	#00FFFF		China:Yunnan
QHA80056	ring_color	1	#00FFFF		China: Beijing, Haidian
QGX09094	ring_color	1	#00FFFF		China
QGT76804	ring_color	1	#00FFFF		China: Hainan
QGT76810	ring_color	1	#00FFFF		China: Hainan
QGT76816	ring_color	1	#00FFFF		China: Hainan
QGN65558	ring_color	1	#FA8072		Oman
QGN65563	ring_color	1	#FA8072		Oman
QGN65569	ring_color	1	#FA8072		Oman
QGN65575	ring_color	1	#FA8072		Oman
QGN65581	ring_color	1	#FA8072		Oman
QGN65587	ring_color	1	#FA8072		Oman
QFR07765	ring_color	1	#00FFFF		China: Yunnan
QFR07771	ring_color	1	#00FFFF		China: Sichuan
QFR07891	ring_color	1	#00FFFF		China: Shandong
QFR07897	ring_color	1	#00FFFF		China: Chongqing
QEU52594	ring_color	1	#00FFFF		China: Kashi, Xinjiang
QEU52635	ring_color	1	#00FFFF		China
QEO60174	ring_color	1	#00FFFF		China: Yunnan
QEO60180	ring_color	1	#00FFFF		China
QED89965	ring_color	1	#FA8072		Oman
QED89971	ring_color	1	#FA8072		Oman
QBC73650	ring_color	1	#FFBF00		Spain: Almeria
QBC73656	ring_color	1	#FFBF00		Spain: Almeria
QBC73662	ring_color	1	#FFBF00		Spain: Almeria
QBC73668	ring_color	1	#FFBF00		Spain: Almeria
QBC73674	ring_color	1	#FFBF00		Spain: Almeria
QBQ04092	ring_color	1	#00FFFF		China
QBK17301	ring_color	1	#8A2BE2		Italy
QBI22266	ring_color	1	#FF0000		Iran: Iranshahr, Sistan-Baluchistan
QBB21142	ring_color	1	#00FFFF		China
AYA62510	ring_color	1	#FFC0CB		France
AYA62516	ring_color	1	#8A2BE2		Italy: Sicily, Vittoria
AWN00463	ring_color	1	#FFFFFF		Iran: Kerman, Jiroft
AVI16751	ring_color	1	#00FFFF		China
AVI04859	ring_color	1	#FF0000		Iran: Kerman, Bagher-Abad
AUT17685	ring_color	1	#FFFACD		Azerbaijan
ATS17344	ring_color	1	#D2691E		United Kingdom
ATP75680	ring_color	1	#00FFFF		China: Qing'dao, Shandong province
ATJ44631	ring_color	1	#00FFFF		China
ATJ44637	ring_color	1	#00FFFF		China
ATJ44642	ring_color	1	#00FFFF		China
ASU64362	ring_color	1	#00FFFF		China: Hebei, Wuhan
ASU64368	ring_color	1	#00FFFF		China: Beijing
ASU64374	ring_color	1	#00FFFF		China: Henan
ASU64380	ring_color	1	#00FFFF		China: Lianyungang, Jiangsu
ASU64386	ring_color	1	#00FFFF		China: Nanjing, Jiangsu
ASU64392	ring_color	1	#00FFFF		China: Liuhe, Nanjing
ASU64398	ring_color	1	#00FFFF		China: Nantong, Jiangsu
ASU64404	ring_color	1	#00FFFF		China: Siyang, Jiangsu
ASU64410	ring_color	1	#00FFFF		China: Yancheng, Jiangsu
ASU64416	ring_color	1	#00FFFF		China: Yangzhou, Jiangsu
ASU64422	ring_color	1	#00FFFF		China: Hangzhou, Zhejiang
ASU64428	ring_color	1	#00FFFF		China: Linan, Zhejiang
ASR80853	ring_color	1	#00FFFF		China: Yuncheng,Shanxi Province
ASR80859	ring_color	1	#00FFFF		China: Yuncheng,Shanxi Province
ASR80865	ring_color	1	#00FFFF		China: Yuncheng,Shanxi Province
ASR80871	ring_color	1	#00FFFF		China: Yuncheng,Shanxi Province
ASR80877	ring_color	1	#00FFFF		China: Yuncheng,Shanxi Province
ASK07806	ring_color	1	#8A2BE2		Italy: Sicily
AQX34411	ring_color	1	#00FFFF		China
AQX34417	ring_color	1	#00FFFF		China
ANA09994	ring_color	1	#00FFFF		China: Liaoning
ANA10000	ring_color	1	#00FFFF		China: Liaoning
AOW41926	ring_color	1	#00FFFF		China
ANA10006	ring_color	1	#00FFFF		China: Shandong, Shouguang
ANA10012	ring_color	1	#00FFFF		China: Shandong, Shouguang
ANA10018	ring_color	1	#00FFFF		China: Shandong, Shouguang
ANA10024	ring_color	1	#00FFFF		China: Shandong, Shouguang
ANA10030	ring_color	1	#00FFFF		China: Shandong
AND95556	ring_color	1	#00FFFF		China: Yunnan
AND95562	ring_color	1	#00FFFF		China: Yunnan
AND95568	ring_color	1	#00FFFF		China: Yunnan
AND95574	ring_color	1	#00FFFF		China: Yunnan
ANG57854	ring_color	1	#00FFFF		China: Yunnan
ANA10039	ring_color	1	#00FFFF		China: Henan Province
ANA10045	ring_color	1	#00FFFF		China: Henan Province
ANA10051	ring_color	1	#00FFFF		China: Shandong Province
ANA10057	ring_color	1	#00FFFF		China: Henan Province
ANA10063	ring_color	1	#00FFFF		China: Henan Province
ANA10069	ring_color	1	#00FFFF		China: Henan Province
ANA10075	ring_color	1	#00FFFF		China: Shandong Laiyang
ANA10081	ring_color	1	#00FFFF		China: Shandong Province
ANA10087	ring_color	1	#00FFFF		China: Henan Province
ANA10093	ring_color	1	#00FFFF		China: Henan Province
ANA10099	ring_color	1	#00FFFF		China: Shandong Province
ANA10105	ring_color	1	#00FFFF		China: Shandong Province
ANA10111	ring_color	1	#00FFFF		China: Henan Province
ANA10117	ring_color	1	#00FFFF		China: Henan Province
ANA10123	ring_color	1	#00FFFF		China: Henan Province
ANA10129	ring_color	1	#00FFFF		China: Shandong Province
AMY60246	ring_color	1	#FF0000		Iran
CDO50003	ring_color	1	#FA8072		Oman:Barka
AMN92844	ring_color	1	#00FFFF		China
CDO50153	ring_color	1	#FA8072		Oman:Barka
CDO50165	ring_color	1	#FA8072		Oman:Barka
CDO50195	ring_color	1	#FA8072		Oman:Barka
CDO50225	ring_color	1	#FA8072		Oman:Barka
CDO50231	ring_color	1	#FA8072		Oman:Barka
CDO50237	ring_color	1	#FA8072		Oman:Barka
CDO50243	ring_color	1	#FA8072		Oman:Barka
CDO50249	ring_color	1	#FA8072		Oman:Barka
CDO50255	ring_color	1	#FA8072		Oman:Barka
CDO50261	ring_color	1	#FA8072		Oman:Barka
CDO50298	ring_color	1	#FA8072		Oman:Barka
CDO50304	ring_color	1	#FA8072		Oman:Barka
CDO50310	ring_color	1	#FA8072		Oman:Barka
CDO50316	ring_color	1	#FA8072		Oman:Barka
CDO50322	ring_color	1	#FA8072		Oman:Barka
CDO50328	ring_color	1	#FA8072		Oman:Barka
CDO50334	ring_color	1	#FA8072		Oman:Barka
CDO50340	ring_color	1	#FA8072		Oman:Barka
CDO50346	ring_color	1	#FA8072		Oman:Barka
CDN72737	ring_color	1	#FA8072		Oman:AlKhod Muscat
CDN72767	ring_color	1	#FA8072		Oman:AlKhod Muscat
CDN72773	ring_color	1	#FA8072		Oman:AlKhod Muscat
CDN72779	ring_color	1	#FA8072		Oman:AlKhod Muscat
CDN72791	ring_color	1	#FA8072		Oman:AlKhod Muscat
CDN72797	ring_color	1	#FA8072		Oman:AlKhod Muscat
CDN72803	ring_color	1	#FA8072		Oman:AlKhod Muscat
CEJ95693	ring_color	1	#FA8072		Oman:Barka farm
CEJ95699	ring_color	1	#FA8072		Oman:Barka farm
CEJ95705	ring_color	1	#FA8072		Oman:Barka farm
ALT10251	ring_color	1	#00FFFF		China: Beijing
ALT10257	ring_color	1	#00FFFF		China: Beijing
ALT10263	ring_color	1	#00FFFF		China: Beijing
ALT10269	ring_color	1	#00FFFF		China: Beijing
ALI16119	ring_color	1	#B0C4DE		Kuwait
AKN78993	ring_color	1	#00FFFF		China
AKN63435	ring_color	1	#00FFFF		China: Beijing
AIY67878	ring_color	1	#00FFFF		China
AIY67884	ring_color	1	#00FFFF		China
AIY67890	ring_color	1	#00FFFF		China
AIY67896	ring_color	1	#00FFFF		China
AIY67902	ring_color	1	#00FFFF		China
AIY67908	ring_color	1	#00FFFF		China
AIY67914	ring_color	1	#00FFFF		China
AIY67920	ring_color	1	#00FFFF		China
AIY67926	ring_color	1	#00FFFF		China
AIY67932	ring_color	1	#00FFFF		China
AIY67938	ring_color	1	#00FFFF		China
AIY67944	ring_color	1	#00FFFF		China
AIY67950	ring_color	1	#00FFFF		China
AIY67956	ring_color	1	#00FFFF		China
AIY67962	ring_color	1	#00FFFF		China
AIY31169	ring_color	1	#00FFFF		China: Shandong, Liaocheng
AIY31175	ring_color	1	#00FFFF		China: Shandong, Liaocheng, Xinxian
AIY31181	ring_color	1	#00FFFF		China: Shandong, Laiwu
AIY31190	ring_color	1	#00FFFF		China: Shandong, Linyi
AIY31196	ring_color	1	#00FFFF		China: Shandong, Shouguang
AIY31202	ring_color	1	#00FFFF		China: Shandong, Shouguang
AIY31208	ring_color	1	#00FFFF		China: Shandong, Weifang
AIY31214	ring_color	1	#00FFFF		China: Shandong, Weifang
AIY31217	ring_color	1	#00FFFF		China: Shandong, Yantai
AIY31223	ring_color	1	#00FFFF		China: Shandong, Zaozhuang
CCO56177	ring_color	1	black		Sweden
AIS36241	ring_color	1	#008000		Japan
AIL33927	ring_color	1	#00FFFF		China
AIL33933	ring_color	1	#00FFFF		China
AIL33939	ring_color	1	#00FFFF		China
AIK19666	ring_color	1	#00FFFF		China: Hubei
AIJ49784	ring_color	1	#B0C4DE		Kuwait: North area
AIJ49791	ring_color	1	#B0C4DE		Kuwait
AIG88584	ring_color	1	#00FFFF		China: Liaoning
AIG88590	ring_color	1	#00FFFF		China: Liaoning
AIG88596	ring_color	1	#00FFFF		China: Liaoning
AIG88602	ring_color	1	#00FFFF		China: Liaoning
AIG88608	ring_color	1	#00FFFF		China: Liaoning
AIG88614	ring_color	1	#00FFFF		China: Liaoning
AIG88620	ring_color	1	#00FFFF		China: Liaoning
AIG88626	ring_color	1	#00FFFF		China: Liaoning
AIG88632	ring_color	1	#00FFFF		China: Liaoning
AHX83871	ring_color	1	#00FFFF		China: Shandong Shouguang
AHN82534	ring_color	1	#00FFFF		China: Beijing
AHN82540	ring_color	1	#00FFFF		China: Beijing
AHN95430	ring_color	1	#FA8072		Oman: Sohar
AHN95436	ring_color	1	#FA8072		Oman: Liwa
AHN95442	ring_color	1	#FA8072		Oman: Barka
AHN95448	ring_color	1	#FA8072		Oman: Barka
AHN95454	ring_color	1	#FA8072		Oman: Barka
AHN95460	ring_color	1	#FA8072		Oman: Barka
AHN52048	ring_color	1	#00FFFF		China
AHN52054	ring_color	1	#00FFFF		China
AHN52060	ring_color	1	#00FFFF		China
AHL29208	ring_color	1	#00FFFF		China: Guangdong
AHK05346	ring_color	1	#00FFFF		China
AHE80665	ring_color	1	#008000		Japan
AHB20348	ring_color	1	#00FFFF		China
AGT55970	ring_color	1	#00FFFF		China
AGT55976	ring_color	1	#00FFFF		China
AGT55982	ring_color	1	#00FFFF		China
AGT55989	ring_color	1	#00FFFF		China
AGZ91414	ring_color	1	#800000		Saudi Arabia
AGZ91420	ring_color	1	#800000		Saudi Arabia
AGW18223	ring_color	1	#FF4500		South Korea
AGT59181	ring_color	1	#00FFFF		China: Shandong Province
AGT59187	ring_color	1	#00FFFF		China: Weifang, Shandong Province
AGT59193	ring_color	1	#00FFFF		China: Weifang, Shandong Province
AGT59199	ring_color	1	#00FFFF		China: Weifang, Shandong Province
AGT59205	ring_color	1	#00FFFF		China: Weifang, Shandong Province
AGT59211	ring_color	1	#00FFFF		China: Weifang, Shandong Province
AGT59217	ring_color	1	#00FFFF		China: Weifang, Shandong Province
AGT59223	ring_color	1	#00FFFF		China: Weifang, Shandong Province
AGT59229	ring_color	1	#00FFFF		China: Shouguang
AGS46479	ring_color	1	#00FFFF		China: Guangdong
AGR34326	ring_color	1	#00FFFF		China: Shandong Shouguang
AGR34338	ring_color	1	#00FFFF		China: Shandong Shouguang
AGR34344	ring_color	1	#00FFFF		China: Shandong Shouguang
AGR34350	ring_color	1	#00FFFF		China: Shandong Shouguang
AGO64004	ring_color	1	#00FFFF		China
AGO02043	ring_color	1	#FF0000		Iran: Bojnurd
AGO02049	ring_color	1	#FF0000		Iran: Bojnurd
AGO02055	ring_color	1	#FF0000		Iran: Bojnurd
AGO02061	ring_color	1	#FF0000		Iran: Bojnurd
AGO02073	ring_color	1	#FF0000		Iran: Bojnurd
AGO02079	ring_color	1	#FF0000		Iran: Bojnurd
AGO02091	ring_color	1	#FF0000		Iran: Bojnurd
AGO02097	ring_color	1	#FF0000		Iran: Bojnurd
AGO02107	ring_color	1	#FF0000		Iran: Bojnurd
AGO02109	ring_color	1	#FF0000		Iran: Bojnurd
AGO02115	ring_color	1	#FF0000		Iran: Bojnurd
AGO02121	ring_color	1	#FF0000		Iran: Bojnurd
AGO02127	ring_color	1	#FF0000		Iran: Bojnurd
AGO02133	ring_color	1	#FF0000		Iran: Bojnurd
AGO02139	ring_color	1	#FF0000		Iran: Bojnurd
AGO02145	ring_color	1	#FF0000		Iran: Bojnurd
AGN90884	ring_color	1	#00FFFF		China: Changli, Heibei province
AGN90890	ring_color	1	#00FFFF		China: Funing, Hebei province
AGN90896	ring_color	1	#00FFFF		China: Songyuan, Jilin province
AFL03415	ring_color	1	#FF0000		Iran
AFU54049	ring_color	1	#FF00BF		Iraq
AGI37678	ring_color	1	#00FFFF		China: Kashi, Xinjiang
AGH27750	ring_color	1	#00FFFF		China: AnHui, BengBu
AGH27756	ring_color	1	#00FFFF		China: AnHui, HeFei
AGH27762	ring_color	1	#00FFFF		China: HeBei, ShiJiazhuang
AGH27768	ring_color	1	#00FFFF		China: HeBei, TangShan
AGH27774	ring_color	1	#00FFFF		China: HuBei, WuHan
AGH27780	ring_color	1	#00FFFF		China: HuBei, WuHan
AGH27786	ring_color	1	#00FFFF		China: HeNan, ZhengZhou
AGH27792	ring_color	1	#00FFFF		China: JiangSu, NanJing
AGH27798	ring_color	1	#00FFFF		China: JiangSu, NanTong
AGH27804	ring_color	1	#00FFFF		China: ShanDong, liaoCheng
AGH27810	ring_color	1	#00FFFF		China: ShanDong, ShouGuang
AGH27815	ring_color	1	#00FFFF		China: Shandong, weifang
AGH27822	ring_color	1	#00FFFF		China
AGH27828	ring_color	1	#00FFFF		China: ShangHai
AGH27834	ring_color	1	#00FFFF		China: ShanXi, Xi'An
AGH27840	ring_color	1	#00FFFF		China: ShanXi, Xi'An
AGH27846	ring_color	1	#00FFFF		China: ZheJiang, HangZhou
AGH27852	ring_color	1	#00FFFF		China: ZheJiang, JiaXing
AGH27858	ring_color	1	#00FFFF		China: ZheJiang, NingBo
AGG35488	ring_color	1	#00FFFF		China: Shouguang, Shandong
AGC11939	ring_color	1	#00FFFF		China
CCH75819	ring_color	1	#FA8072		Oman:Al-Khaburah
CCH75825	ring_color	1	#FA8072		Oman:Bidiya
CCH75831	ring_color	1	#FA8072		Oman:Nizwa
CCH75837	ring_color	1	#FA8072		Oman:Bid Bid
CCH75849	ring_color	1	#FA8072		Oman
AFX72935	ring_color	1	#00FFFF		China
AFW90666	ring_color	1	#00FFFF		China: Cangshan; Shandong province
AFW90672	ring_color	1	#00FFFF		China: Feixian, Shandong province
AFW90678	ring_color	1	#00FFFF		China: Mengyin, Shandong province
AFW90684	ring_color	1	#00FFFF		China: Yantai; Shandong province
AFW90690	ring_color	1	#00FFFF		China: Tai'an, Shandong province
AFW90696	ring_color	1	#00FFFF		China: Tengzhou, Shandong province
AFV36720	ring_color	1	#FF4500		South Korea
AFV36726	ring_color	1	#FF4500		South Korea
AFV36732	ring_color	1	#FF4500		South Korea
AFV36738	ring_color	1	#FF4500		South Korea
AFV36744	ring_color	1	#FF4500		South Korea
AFU54628	ring_color	1	#00FFFF		China
AFU54634	ring_color	1	#00FFFF		China
AFU54640	ring_color	1	#00FFFF		China
AFU54646	ring_color	1	#00FFFF		China
AFU54652	ring_color	1	#00FFFF		China
AFU54658	ring_color	1	#00FFFF		China
AFU54664	ring_color	1	#00FFFF		China
AFU54670	ring_color	1	#00FFFF		China
AFT83009	ring_color	1	#FF0000		Iran: Birjand, South Khorasan province
AFT83015	ring_color	1	#FF0000		Iran: Neyshabur, Fadisheh, Khorasan Razavi province
AFT83021	ring_color	1	#FF0000		Iran: Dargaz, Khorasan Razavi province
AFT90667	ring_color	1	#D81B60		Jordan
AFQ00073	ring_color	1	#D81B60		Jordan
AFP89711	ring_color	1	#00FFFF		China
AFP89717	ring_color	1	#00FFFF		China
AFN42931	ring_color	1	#00FFFF		China: Kashi, Xinjiang
AFI55107	ring_color	1	#FF0000		Iran
AFI42049	ring_color	1	#00FFFF		China: Shouguang, Shandong
AFH41171	ring_color	1	#00FFFF		China
AFD22876	ring_color	1	#00FFFF		China: Henan Province, Anyang, Henan province
AFD03548	ring_color	1	#00FFFF		China: Henan, Zhengzhou
AFC98322	ring_color	1	#FF4500		South Korea
AFC98328	ring_color	1	#FF4500		South Korea
AFC98334	ring_color	1	#FF4500		South Korea
ADV32611	ring_color	1	#00FFFF		China: Shanghai, Minhang
ADV32617	ring_color	1	#00FFFF		China: Anhui Province, Hefei
ADV32629	ring_color	1	#00FFFF		China: Shanghai
AEZ66837	ring_color	1	#00FFFF		China: Baoding Dingzhou, Hebei province
AEZ66843	ring_color	1	#00FFFF		China: Cangzhou Qingxian, Hebei province
AEZ66849	ring_color	1	#00FFFF		China: Hengshui Raoyang, Hebei province
AEZ66855	ring_color	1	#00FFFF		China: Xinxiang Huojia, Henan province
AEZ66861	ring_color	1	#00FFFF		China: Kaifeng, Henan province
AEZ66866	ring_color	1	#00FFFF		China: Puyang, Hebei province
AEZ66872	ring_color	1	#00FFFF		China: Zhengzhou Shangjie of Shandong province
AEZ66879	ring_color	1	#00FFFF		China: Jiaozuo Xiuwu, Henan province
AEZ67153	ring_color	1	#00FFFF		China: Yongqing, Hebei province
AEZ67159	ring_color	1	#00FFFF		China: Macun, Henan province
AEZ67165	ring_color	1	#00FFFF		China: Qingfeng, Henan province
AEZ67171	ring_color	1	#00FFFF		China: Qixian, Henan province
AEZ67177	ring_color	1	#00FFFF		China: Tangyin, Henan province
AEZ67183	ring_color	1	#00FFFF		China: Weihui, Henan province
AEZ67189	ring_color	1	#00FFFF		China: Wuzhi, Henan province
AEZ67195	ring_color	1	#00FFFF		China: Xinxiang, Henan province
AEZ67201	ring_color	1	#00FFFF		China: Changle, Shandong province
AEY77488	ring_color	1	#FA8072		Oman
AEY77493	ring_color	1	#FA8072		Oman
AEY77498	ring_color	1	#FA8072		Oman
AEY77504	ring_color	1	#FA8072		Oman
AEY77510	ring_color	1	#FA8072		Oman
AEW67080	ring_color	1	#00FFFF		China: Shanxi Province
AET80630	ring_color	1	#FF4500		South Korea: Damyang
AET80636	ring_color	1	#FF4500		South Korea: Damyang
AET80642	ring_color	1	#FF4500		South Korea: Damyang
AET80648	ring_color	1	#FF4500		South Korea: Damyang
AET80654	ring_color	1	#FF4500		South Korea: Damyang
AET80660	ring_color	1	#FF4500		South Korea: Gongju
AET80666	ring_color	1	#FF4500		South Korea: Okcheon
AET80672	ring_color	1	#FF4500		South Korea: Andong
AET80678	ring_color	1	#FF4500		South Korea: Andong
AET14593	ring_color	1	#00FFFF		China: Baoding of Hebei Province
AET14599	ring_color	1	#00FFFF		China: Langfang of Hebei Province
AET14605	ring_color	1	#00FFFF		China: Hebi Junxian of Henan Province
AET14611	ring_color	1	#00FFFF		China: Puyang of Henan Province
AET14617	ring_color	1	#00FFFF		China: Zhengzhou of Henan Province
AET14623	ring_color	1	#00FFFF		China: Jinan, Shandong
AET14629	ring_color	1	#00FFFF		China: Laiwu of Shandong Province
AER23872	ring_color	1	#FF4500		South Korea
AER23878	ring_color	1	#FF4500		South Korea
AEM97888	ring_color	1	#00FFFF		China: Tai'an of Shandong province
AEM97894	ring_color	1	#00FFFF		China: Henan
AEL89224	ring_color	1	#00FFFF		China: Quzhou, Handan, Hebei province
AEL31237	ring_color	1	#00FFFF		China: Jining, Shandong province
AEL31243	ring_color	1	#00FFFF		China: Qingdao, Shandong province
ADH84311	ring_color	1	#00FFFF		China
ADH84317	ring_color	1	#00FFFF		China
AEI91484	ring_color	1	#00FFFF		China: Linzi, Shandong
AEI91490	ring_color	1	#00FFFF		China: Shouguang, Shandong
AEI91496	ring_color	1	#00FFFF		China: HeZe, Shandong
AEH30668	ring_color	1	#00FFFF		China: Shijiazhuang, Gaocheng county, Hebei province
AEH30674	ring_color	1	#00FFFF		China: Langfang, Hebei province
AEE99003	ring_color	1	#B0C4DE		Kuwait
ADC79186	ring_color	1	#FA8072		Oman
ADV32623	ring_color	1	#00FFFF		China: Shanghai
AEA29712	ring_color	1	#00FFFF		China: Shijiazhuang, Hebei province
ADT65359	ring_color	1	#FF4500		South Korea: Busan
ADT65365	ring_color	1	#FF4500		South Korea: Buyeo
ADT65371	ring_color	1	#FF4500		South Korea: Goseong
ADT65377	ring_color	1	#FF4500		South Korea: Gunwi
ADT65383	ring_color	1	#FF4500		South Korea: Gwangju
ADT65389	ring_color	1	#FF4500		South Korea: Gwangyang
ADT65395	ring_color	1	#FF4500		South Korea: Gyeongju
ADT65401	ring_color	1	#FF4500		South Korea: Iksan
ADT65407	ring_color	1	#FF4500		South Korea: Jangheung
ADT65413	ring_color	1	#FF4500		South Korea: Nonsan
ADT65419	ring_color	1	#FF4500		South Korea: Uiseong
ADG37226	ring_color	1	#FF0000		Iran
ADG37232	ring_color	1	#FF0000		Iran
ADG37238	ring_color	1	#FF0000		Iran
ADG37244	ring_color	1	#FF0000		Iran
ADG37250	ring_color	1	#FF0000		Iran
ADG37256	ring_color	1	#FF0000		Iran
ADG37262	ring_color	1	#FF0000		Iran			Iran
ADG37268	ring_color	1	#FF0000		Iran			Estonia
ADG37274	ring_color	1	#FF0000		Iran			Spain
ADG37280	ring_color	1	#FF0000		Iran			China
ADG37286	ring_color	1	#FF0000		Iran			India
ADG37292	ring_color	1	#FF0000		Iran			Iraq
ADG37298	ring_color	1	#FF0000		Iran			Pakistan
ADG37304	ring_color	1	#FF0000		Iran			Oman
ADG37310	ring_color	1	#FF0000		Iran			Italy
ADQ28110	ring_color	1	#00FFFF		China: Dezhou, Shandong			France
ADQ28116	ring_color	1	#00FFFF		China: Dongying, Shandong			Azerbaijan
ADQ28122	ring_color	1	#00FFFF		China: Heze, Shandong			United Kingdom
ADQ28128	ring_color	1	#00FFFF		China: Jinan, Shandong			Kuwait
ADQ28134	ring_color	1	#00FFFF		China: Laiyang, Shandong			Sweden
ADQ28140	ring_color	1	#00FFFF		China: Zibo, Shandong			Japan
ADO33179	ring_color	1	#4DD0E1		Mauritius			Saudi Arabia
ADN97111	ring_color	1	#FF4500		South Korea			South Korea
ADN86413	ring_color	1	#00FFFF		China: Yinan, Shandong Provinces			Jordan
ADC79156	ring_color	1	#FA8072		Oman			Mauritius
ADC79162	ring_color	1	#FA8072		Oman			Netherlands
ADC79168	ring_color	1	#FA8072		Oman			Egypt
ADC79174	ring_color	1	#FA8072		Oman			Tunisia
ADC79180	ring_color	1	#FA8072		Oman			Lebanon
ADM53734	ring_color	1	#00FFFF		China: Hebei			Morocco
ADI48342	ring_color	1	#FF4500		South Korea: Masan
ADI48348	ring_color	1	#FF4500		South Korea: Jeonju
ADI48354	ring_color	1	#FF4500		South Korea: Jeju
ADH43290	ring_color	1	#00FFFF		China: Shouguang of Shandong province
ADF47165	ring_color	1	#00FFFF		China: Beijing
ADF42083	ring_color	1	#00FFFF		China: Baoding City
ADF42089	ring_color	1	#00FFFF		China: Handan City
ADD73425	ring_color	1	#00FFFF		China: Tianjin
ADD38974	ring_color	1	#00FFFF		China: Hebei
ADB97296	ring_color	1	#FF4500		South Korea: Jeju Island
ACZ71230	ring_color	1	#00FFFF		China
ACY92097	ring_color	1	#FF4500		South Korea: Hwaseong
ACY38673	ring_color	1	#00FFFF		China
ACN12989	ring_color	1	#00FFFF		China
ACJ64208	ring_color	1	#81C784		Netherlands
ACJ05691	ring_color	1	#FF0000		Iran
ACF04173	ring_color	1	#FF0000		Iran: Kerman, Kahnooj
ABM52986	ring_color	1	#D81B60		Jordan
ABX60414	ring_color	1	#D81B60		Jordan: Homrat Al-Sahen
ABG90922	ring_color	1	#FA8072		Oman
ABU55423	ring_color	1	#FF0000		Iran: Bandar-Abbas
ABS76151	ring_color	1	#00FFFF		China: Shanghai
ABL60923	ring_color	1	#CCCCFF		Egypt: Nobaria
ABK96896	ring_color	1	#DFFF00		Tunisia: Sahel region
ABK59927	ring_color	1	#0048BA		Lebanon
ABK54301	ring_color	1	#F595E2		Morocco: Berkane, northeast region
ABK41593	ring_color	1	#D81B60		Jordan
ABK41599	ring_color	1	#D81B60		Jordan
AAZ76098	ring_color	1	#8A2BE2		Italy: Sicily
AAT02505	ring_color	1	#CCCCFF		Egypt: Ismailia Governate
QPL11276	ring_color	1	#B0BF1A		India
AWX06077	ring_color	1	#800000		Saudi Arabia
AQX32727	ring_color	1	#B0BF1A		India
AND99919	ring_color	1	#800000		Saudi Arabia: Hadasham
AMK37748	ring_color	1	#800000		Saudi Arabia: Jeddah
AMK37754	ring_color	1	#800000		Saudi Arabia: Jeddah
AMK37760	ring_color	1	#800000		Saudi Arabia: Hadasham
AMK37766	ring_color	1	#800000		Saudi Arabia: Hail
AMK37802	ring_color	1	#800000		Saudi Arabia: Tabuk
ALV81926	ring_color	1	#800000		Saudi Arabia
ALN12562	ring_color	1	#800000		Saudi Arabia
ALN12569	ring_color	1	#800000		Saudi Arabia
ALN12575	ring_color	1	#800000		Saudi Arabia
ALN12581	ring_color	1	#800000		Saudi Arabia
AGQ49460	ring_color	1	#800000		Saudi Arabia
APC93976	ring_color	1	#FF4500		South Korea
CDN72749	ring_color	1	#FA8072		Oman:AlKhod Muscat
ADB97302	ring_color	1	#FF4500		South Korea: Jeju Island
ADB97308	ring_color	1	#FF4500		South Korea: Boseong
ACS34717	ring_color	1	#FF4500		South Korea: Busan
AHA80976	ring_color	1	#800000		Saudi Arabia
AXB26584	ring_color	1	#D81B60		Jordan
AGO02085	ring_alpha	2	0.597635
CCO56183	ring_alpha	2	0.597635
NP_658992	ring_alpha	2	0.597635
QPP18952	ring_alpha	2	0.597635
QPP18958	ring_alpha	2	0.597635
QPP18964	ring_alpha	2	0.597635
QPP18970	ring_alpha	2	0.597635
QPP18976	ring_alpha	2	0.597635
QPP18982	ring_alpha	2	0.597635
QPL11282	ring_alpha	2	0.597635
QPL11288	ring_alpha	2	0.597635
QPL11294	ring_alpha	2	0.597635
QPL11300	ring_alpha	2	0.597635
QPL11306	ring_alpha	2	0.597635
QPL11312	ring_alpha	2	0.597635
QPL11318	ring_alpha	2	0.597635
QPL11324	ring_alpha	2	0.597635
QPL11330	ring_alpha	2	0.597635
QPL11336	ring_alpha	2	0.597635
QPL11342	ring_alpha	2	0.597635
QOU08749	ring_alpha	2	0.597635
QOC68631	ring_alpha	2	0.597635
QOC68637	ring_alpha	2	0.597635
QOC68643	ring_alpha	2	0.597635
QOC68649	ring_alpha	2	0.597635
QOC68655	ring_alpha	2	0.597635
QOC68661	ring_alpha	2	0.597635
QOC68667	ring_alpha	2	0.597635
QOC68673	ring_alpha	2	0.597635
QND76048	ring_alpha	2	0.597635
QLB37645	ring_alpha	2	0.597635
AWA81545	ring_alpha	2	0.597635
AWN00250	ring_alpha	2	0.597635
AWN00258	ring_alpha	2	0.597635
AWN00268	ring_alpha	2	0.597635
QIJ32509	ring_alpha	2	0.597635
QIJ32515	ring_alpha	2	0.597635
QIJ32522	ring_alpha	2	0.597635
QIJ32529	ring_alpha	2	0.597635
QIJ32536	ring_alpha	2	0.597635
QIJ32543	ring_alpha	2	0.597635
QIJ32550	ring_alpha	2	0.597635
QIJ32557	ring_alpha	2	0.597635
QIJ32564	ring_alpha	2	0.597635
QIJ32571	ring_alpha	2	0.597635
QIJ32585	ring_alpha	2	0.597635
QIJ32592	ring_alpha	2	0.597635
QIJ32599	ring_alpha	2	0.597635
QIJ32606	ring_alpha	2	0.597635
QIJ32613	ring_alpha	2	0.597635
QIH13010	ring_alpha	2	0.597635
QIH13017	ring_alpha	2	0.597635
QIH13024	ring_alpha	2	0.597635
QIH13031	ring_alpha	2	0.597635
QIH13038	ring_alpha	2	0.597635
QIH13045	ring_alpha	2	0.597635
QIH13052	ring_alpha	2	0.597635
QIH13058	ring_alpha	2	0.597635
QIH13066	ring_alpha	2	0.597635
QIH13073	ring_alpha	2	0.597635
QIH13080	ring_alpha	2	0.597635
QIH13087	ring_alpha	2	0.597635
QIH13094	ring_alpha	2	0.597635
QIH13101	ring_alpha	2	0.597635
QIH13108	ring_alpha	2	0.597635
QIH13115	ring_alpha	2	0.597635
QIH13122	ring_alpha	2	0.597635
QIH13129	ring_alpha	2	0.597635
QIH13136	ring_alpha	2	0.597635
QIH13143	ring_alpha	2	0.597635
QIH13150	ring_alpha	2	0.597635
QIH13157	ring_alpha	2	0.597635
QIH13164	ring_alpha	2	0.597635
QIH13171	ring_alpha	2	0.597635
QIH13178	ring_alpha	2	0.597635
QIH13185	ring_alpha	2	0.597635
QIH13192	ring_alpha	2	0.597635
QIH13199	ring_alpha	2	0.597635
QIH13206	ring_alpha	2	0.597635
QIH13218	ring_alpha	2	0.597635
QIH13220	ring_alpha	2	0.597635
QIH13227	ring_alpha	2	0.597635
QIH13234	ring_alpha	2	0.597635
QIH13241	ring_alpha	2	0.597635
QIH13248	ring_alpha	2	0.597635
QIH13260	ring_alpha	2	0.597635
QIH13262	ring_alpha	2	0.597635
QIH13269	ring_alpha	2	0.597635
QIH13276	ring_alpha	2	0.597635
QIH13283	ring_alpha	2	0.597635
QIH13290	ring_alpha	2	0.597635
QIH13297	ring_alpha	2	0.597635
QIH13304	ring_alpha	2	0.597635
QIH13311	ring_alpha	2	0.597635
QIH13318	ring_alpha	2	0.597635
QIH13325	ring_alpha	2	0.597635
QIH13332	ring_alpha	2	0.597635
QIH13339	ring_alpha	2	0.597635
QIH13346	ring_alpha	2	0.597635
QIH13358	ring_alpha	2	0.597635
QIH13360	ring_alpha	2	0.597635
QIH13367	ring_alpha	2	0.597635
QIH13374	ring_alpha	2	0.597635
QIH13381	ring_alpha	2	0.597635
QIH13388	ring_alpha	2	0.597635
QIH13395	ring_alpha	2	0.597635
QIH13402	ring_alpha	2	0.597635
QIH13409	ring_alpha	2	0.597635
QIH13416	ring_alpha	2	0.597635
QIH13423	ring_alpha	2	0.597635
QIH13430	ring_alpha	2	0.597635
QIH13437	ring_alpha	2	0.597635
QIH13444	ring_alpha	2	0.597635
QIH13451	ring_alpha	2	0.597635
QIH13460	ring_alpha	2	0.597635
QIH13466	ring_alpha	2	0.597635
QIH13472	ring_alpha	2	0.597635
QIH13479	ring_alpha	2	0.597635
QIH13486	ring_alpha	2	0.597635
QIH13493	ring_alpha	2	0.597635
QIH13500	ring_alpha	2	0.597635
QIH13507	ring_alpha	2	0.597635
QIH13514	ring_alpha	2	0.597635
QIH13521	ring_alpha	2	0.597635
QIH13528	ring_alpha	2	0.597635
QIH13535	ring_alpha	2	0.597635
QIH13542	ring_alpha	2	0.597635
QIH13549	ring_alpha	2	0.597635
QIH13556	ring_alpha	2	0.597635
QIH13563	ring_alpha	2	0.597635
QIH13570	ring_alpha	2	0.597635
QIH13577	ring_alpha	2	0.597635
QIH13584	ring_alpha	2	0.597635
QIH13591	ring_alpha	2	0.597635
QIH13598	ring_alpha	2	0.597635
QIH13605	ring_alpha	2	0.597635
QIH13612	ring_alpha	2	0.597635
QIH13619	ring_alpha	2	0.597635
QIH13626	ring_alpha	2	0.597635
QIH13633	ring_alpha	2	0.597635
QIH13640	ring_alpha	2	0.597635
QHA80056	ring_alpha	2	0.597635
QGX09094	ring_alpha	2	0.597635
QGT76804	ring_alpha	2	0.597635
QGT76810	ring_alpha	2	0.597635
QGT76816	ring_alpha	2	0.597635
QGN65558	ring_alpha	2	0.597635
QGN65563	ring_alpha	2	0.597635
QGN65569	ring_alpha	2	0.597635
QGN65575	ring_alpha	2	0.597635
QGN65581	ring_alpha	2	0.597635
QGN65587	ring_alpha	2	0.597635
QFR07765	ring_alpha	2	0.597635
QFR07771	ring_alpha	2	0.597635
QFR07891	ring_alpha	2	0.597635
QFR07897	ring_alpha	2	0.597635
QEU52594	ring_alpha	2	0.597635
QEU52635	ring_alpha	2	0.597635
QEO60174	ring_alpha	2	0.597635
QEO60180	ring_alpha	2	0.597635
QED89965	ring_alpha	2	0.597635
QED89971	ring_alpha	2	0.597635
QBC73650	ring_alpha	2	0.597635
QBC73656	ring_alpha	2	0.597635
QBC73662	ring_alpha	2	0.597635
QBC73668	ring_alpha	2	0.597635
QBC73674	ring_alpha	2	0.597635
QBQ04092	ring_alpha	2	0.597635
QBK17301	ring_alpha	2	0.597635
QBI22266	ring_alpha	2	0.597635
QBB21142	ring_alpha	2	0.597635
AYA62510	ring_alpha	2	0.597635
AYA62516	ring_alpha	2	0.597635
AWN00463	ring_alpha	2	0.597635
AVI16751	ring_alpha	2	0.597635
AVI04859	ring_alpha	2	0.597635
AUT17685	ring_alpha	2	0.597635
ATS17344	ring_alpha	2	0.597635
ATP75680	ring_alpha	2	0.597635
ATJ44631	ring_alpha	2	0.597635
ATJ44637	ring_alpha	2	0.597635
ATJ44642	ring_alpha	2	0.597635
ASU64362	ring_alpha	2	0.597635
ASU64368	ring_alpha	2	0.597635
ASU64374	ring_alpha	2	0.597635
ASU64380	ring_alpha	2	0.597635
ASU64386	ring_alpha	2	0.597635
ASU64392	ring_alpha	2	0.597635
ASU64398	ring_alpha	2	0.597635
ASU64404	ring_alpha	2	0.597635
ASU64410	ring_alpha	2	0.597635
ASU64416	ring_alpha	2	0.597635
ASU64422	ring_alpha	2	0.597635
ASU64428	ring_alpha	2	0.597635
ASR80853	ring_alpha	2	0.597635
ASR80859	ring_alpha	2	0.597635
ASR80865	ring_alpha	2	0.597635
ASR80871	ring_alpha	2	0.597635
ASR80877	ring_alpha	2	0.597635
ASK07806	ring_alpha	2	0.597635
AQX34411	ring_alpha	2	0.597635
AQX34417	ring_alpha	2	0.597635
ANA09994	ring_alpha	2	0.597635
ANA10000	ring_alpha	2	0.597635
AOW41926	ring_alpha	2	0.597635
ANA10006	ring_alpha	2	0.597635
ANA10012	ring_alpha	2	0.597635
ANA10018	ring_alpha	2	0.597635
ANA10024	ring_alpha	2	0.597635
ANA10030	ring_alpha	2	0.597635
AND95556	ring_alpha	2	0.597635
AND95562	ring_alpha	2	0.597635
AND95568	ring_alpha	2	0.597635
AND95574	ring_alpha	2	0.597635
ANG57854	ring_alpha	2	0.597635
ANA10039	ring_alpha	2	0.597635
ANA10045	ring_alpha	2	0.597635
ANA10051	ring_alpha	2	0.597635
ANA10057	ring_alpha	2	0.597635
ANA10063	ring_alpha	2	0.597635
ANA10069	ring_alpha	2	0.597635
ANA10075	ring_alpha	2	0.597635
ANA10081	ring_alpha	2	0.597635
ANA10087	ring_alpha	2	0.597635
ANA10093	ring_alpha	2	0.597635
ANA10099	ring_alpha	2	0.597635
ANA10105	ring_alpha	2	0.597635
ANA10111	ring_alpha	2	0.597635
ANA10117	ring_alpha	2	0.597635
ANA10123	ring_alpha	2	0.597635
ANA10129	ring_alpha	2	0.597635
AMY60246	ring_alpha	2	0.597635
CDO50003	ring_alpha	2	0.597635
AMN92844	ring_alpha	2	0.597635
CDO50153	ring_alpha	2	0.597635
CDO50165	ring_alpha	2	0.597635
CDO50195	ring_alpha	2	0.597635
CDO50225	ring_alpha	2	0.597635
CDO50231	ring_alpha	2	0.597635
CDO50237	ring_alpha	2	0.597635
CDO50243	ring_alpha	2	0.597635
CDO50249	ring_alpha	2	0.597635
CDO50255	ring_alpha	2	0.597635
CDO50261	ring_alpha	2	0.597635
CDO50298	ring_alpha	2	0.597635
CDO50304	ring_alpha	2	0.597635
CDO50310	ring_alpha	2	0.597635
CDO50316	ring_alpha	2	0.597635
CDO50322	ring_alpha	2	0.597635
CDO50328	ring_alpha	2	0.597635
CDO50334	ring_alpha	2	0.597635
CDO50340	ring_alpha	2	0.597635
CDO50346	ring_alpha	2	0.597635
CDN72737	ring_alpha	2	0.597635
CDN72767	ring_alpha	2	0.597635
CDN72773	ring_alpha	2	0.597635
CDN72779	ring_alpha	2	0.597635
CDN72791	ring_alpha	2	0.597635
CDN72797	ring_alpha	2	0.597635
CDN72803	ring_alpha	2	0.597635
CEJ95693	ring_alpha	2	0.597635
CEJ95699	ring_alpha	2	0.597635
CEJ95705	ring_alpha	2	0.597635
ALT10251	ring_alpha	2	0.597635
ALT10257	ring_alpha	2	0.597635
ALT10263	ring_alpha	2	0.597635
ALT10269	ring_alpha	2	0.597635
ALI16119	ring_alpha	2	0.597635
AKN78993	ring_alpha	2	0.597635
AKN63435	ring_alpha	2	0.597635
AIY67878	ring_alpha	2	0.597635
AIY67884	ring_alpha	2	0.597635
AIY67890	ring_alpha	2	0.597635
AIY67896	ring_alpha	2	0.597635
AIY67902	ring_alpha	2	0.597635
AIY67908	ring_alpha	2	0.597635
AIY67914	ring_alpha	2	0.597635
AIY67920	ring_alpha	2	0.597635
AIY67926	ring_alpha	2	0.597635
AIY67932	ring_alpha	2	0.597635
AIY67938	ring_alpha	2	0.597635
AIY67944	ring_alpha	2	0.597635
AIY67950	ring_alpha	2	0.597635
AIY67956	ring_alpha	2	0.597635
AIY67962	ring_alpha	2	0.597635
AIY31169	ring_alpha	2	0.597635
AIY31175	ring_alpha	2	0.597635
AIY31181	ring_alpha	2	0.597635
AIY31190	ring_alpha	2	0.597635
AIY31196	ring_alpha	2	0.597635
AIY31202	ring_alpha	2	0.597635
AIY31208	ring_alpha	2	0.597635
AIY31214	ring_alpha	2	0.597635
AIY31217	ring_alpha	2	0.597635
AIY31223	ring_alpha	2	0.597635
CCO56177	ring_alpha	2	0.597635
AIS36241	ring_alpha	2	0.597635
AIL33927	ring_alpha	2	0.597635
AIL33933	ring_alpha	2	0.597635
AIL33939	ring_alpha	2	0.597635
AIK19666	ring_alpha	2	0.597635
AIJ49784	ring_alpha	2	0.597635
AIJ49791	ring_alpha	2	0.597635
AIG88584	ring_alpha	2	0.597635
AIG88590	ring_alpha	2	0.597635
AIG88596	ring_alpha	2	0.597635
AIG88602	ring_alpha	2	0.597635
AIG88608	ring_alpha	2	0.597635
AIG88614	ring_alpha	2	0.597635
AIG88620	ring_alpha	2	0.597635
AIG88626	ring_alpha	2	0.597635
AIG88632	ring_alpha	2	0.597635
AHX83871	ring_alpha	2	0.597635
AHN82534	ring_alpha	2	0.597635
AHN82540	ring_alpha	2	0.597635
AHN95430	ring_alpha	2	0.597635
AHN95436	ring_alpha	2	0.597635
AHN95442	ring_alpha	2	0.597635
AHN95448	ring_alpha	2	0.597635
AHN95454	ring_alpha	2	0.597635
AHN95460	ring_alpha	2	0.597635
AHN52048	ring_alpha	2	0.597635
AHN52054	ring_alpha	2	0.597635
AHN52060	ring_alpha	2	0.597635
AHL29208	ring_alpha	2	0.597635
AHK05346	ring_alpha	2	0.597635
AHE80665	ring_alpha	2	0.597635
AHB20348	ring_alpha	2	0.597635
AGT55970	ring_alpha	2	0.597635
AGT55976	ring_alpha	2	0.597635
AGT55982	ring_alpha	2	0.597635
AGT55989	ring_alpha	2	0.597635
AGZ91414	ring_alpha	2	0.597635
AGZ91420	ring_alpha	2	0.597635
AGW18223	ring_alpha	2	0.597635
AGT59181	ring_alpha	2	0.597635
AGT59187	ring_alpha	2	0.597635
AGT59193	ring_alpha	2	0.597635
AGT59199	ring_alpha	2	0.597635
AGT59205	ring_alpha	2	0.597635
AGT59211	ring_alpha	2	0.597635
AGT59217	ring_alpha	2	0.597635
AGT59223	ring_alpha	2	0.597635
AGT59229	ring_alpha	2	0.597635
AGS46479	ring_alpha	2	0.597635
AGR34326	ring_alpha	2	0.597635
AGR34338	ring_alpha	2	0.597635
AGR34344	ring_alpha	2	0.597635
AGR34350	ring_alpha	2	0.597635
AGO64004	ring_alpha	2	0.597635
AGO02043	ring_alpha	2	0.597635
AGO02049	ring_alpha	2	0.597635
AGO02055	ring_alpha	2	0.597635
AGO02061	ring_alpha	2	0.597635
AGO02073	ring_alpha	2	0.597635
AGO02079	ring_alpha	2	0.597635
AGO02091	ring_alpha	2	0.597635
AGO02097	ring_alpha	2	0.597635
AGO02107	ring_alpha	2	0.597635
AGO02109	ring_alpha	2	0.597635
AGO02115	ring_alpha	2	0.597635
AGO02121	ring_alpha	2	0.597635
AGO02127	ring_alpha	2	0.597635
AGO02133	ring_alpha	2	0.597635
AGO02139	ring_alpha	2	0.597635
AGO02145	ring_alpha	2	0.597635
AGN90884	ring_alpha	2	0.597635
AGN90890	ring_alpha	2	0.597635
AGN90896	ring_alpha	2	0.597635
AFL03415	ring_alpha	2	0.597635
AFU54049	ring_alpha	2	0.597635
AGI37678	ring_alpha	2	0.597635
AGH27750	ring_alpha	2	0.597635
AGH27756	ring_alpha	2	0.597635
AGH27762	ring_alpha	2	0.597635
AGH27768	ring_alpha	2	0.597635
AGH27774	ring_alpha	2	0.597635
AGH27780	ring_alpha	2	0.597635
AGH27786	ring_alpha	2	0.597635
AGH27792	ring_alpha	2	0.597635
AGH27798	ring_alpha	2	0.597635
AGH27804	ring_alpha	2	0.597635
AGH27810	ring_alpha	2	0.597635
AGH27815	ring_alpha	2	0.597635
AGH27822	ring_alpha	2	0.597635
AGH27828	ring_alpha	2	0.597635
AGH27834	ring_alpha	2	0.597635
AGH27840	ring_alpha	2	0.597635
AGH27846	ring_alpha	2	0.597635
AGH27852	ring_alpha	2	0.597635
AGH27858	ring_alpha	2	0.597635
AGG35488	ring_alpha	2	0.597635
AGC11939	ring_alpha	2	0.597635
CCH75819	ring_alpha	2	0.597635
CCH75825	ring_alpha	2	0.597635
CCH75831	ring_alpha	2	0.597635
CCH75837	ring_alpha	2	0.597635
CCH75849	ring_alpha	2	0.597635
AFX72935	ring_alpha	2	0.597635
AFW90666	ring_alpha	2	0.597635
AFW90672	ring_alpha	2	0.597635
AFW90678	ring_alpha	2	0.597635
AFW90684	ring_alpha	2	0.597635
AFW90690	ring_alpha	2	0.597635
AFW90696	ring_alpha	2	0.597635
AFV36720	ring_alpha	2	0.597635
AFV36726	ring_alpha	2	0.597635
AFV36732	ring_alpha	2	0.597635
AFV36738	ring_alpha	2	0.597635
AFV36744	ring_alpha	2	0.597635
AFU54628	ring_alpha	2	0.597635
AFU54634	ring_alpha	2	0.597635
AFU54640	ring_alpha	2	0.597635
AFU54646	ring_alpha	2	0.597635
AFU54652	ring_alpha	2	0.597635
AFU54658	ring_alpha	2	0.597635
AFU54664	ring_alpha	2	0.597635
AFU54670	ring_alpha	2	0.597635
AFT83009	ring_alpha	2	0.597635
AFT83015	ring_alpha	2	0.597635
AFT83021	ring_alpha	2	0.597635
AFT90667	ring_alpha	2	0.597635
AFQ00073	ring_alpha	2	0.597635
AFP89711	ring_alpha	2	0.597635
AFP89717	ring_alpha	2	0.597635
AFN42931	ring_alpha	2	0.597635
AFI55107	ring_alpha	2	0.597635
AFI42049	ring_alpha	2	0.597635
AFH41171	ring_alpha	2	0.597635
AFD22876	ring_alpha	2	0.597635
AFD03548	ring_alpha	2	0.597635
AFC98322	ring_alpha	2	0.597635
AFC98328	ring_alpha	2	0.597635
AFC98334	ring_alpha	2	0.597635
ADV32611	ring_alpha	2	0.597635
ADV32617	ring_alpha	2	0.597635
ADV32629	ring_alpha	2	0.597635
AEZ66837	ring_alpha	2	0.597635
AEZ66843	ring_alpha	2	0.597635
AEZ66849	ring_alpha	2	0.597635
AEZ66855	ring_alpha	2	0.597635
AEZ66861	ring_alpha	2	0.597635
AEZ66866	ring_alpha	2	0.597635
AEZ66872	ring_alpha	2	0.597635
AEZ66879	ring_alpha	2	0.597635
AEZ67153	ring_alpha	2	0.597635
AEZ67159	ring_alpha	2	0.597635
AEZ67165	ring_alpha	2	0.597635
AEZ67171	ring_alpha	2	0.597635
AEZ67177	ring_alpha	2	0.597635
AEZ67183	ring_alpha	2	0.597635
AEZ67189	ring_alpha	2	0.597635
AEZ67195	ring_alpha	2	0.597635
AEZ67201	ring_alpha	2	0.597635
AEY77488	ring_alpha	2	0.597635
AEY77493	ring_alpha	2	0.597635
AEY77498	ring_alpha	2	0.597635
AEY77504	ring_alpha	2	0.597635
AEY77510	ring_alpha	2	0.597635
AEW67080	ring_alpha	2	0.597635
AET80630	ring_alpha	2	0.597635
AET80636	ring_alpha	2	0.597635
AET80642	ring_alpha	2	0.597635
AET80648	ring_alpha	2	0.597635
AET80654	ring_alpha	2	0.597635
AET80660	ring_alpha	2	0.597635
AET80666	ring_alpha	2	0.597635
AET80672	ring_alpha	2	0.597635
AET80678	ring_alpha	2	0.597635
AET14593	ring_alpha	2	0.597635
AET14599	ring_alpha	2	0.597635
AET14605	ring_alpha	2	0.597635
AET14611	ring_alpha	2	0.597635
AET14617	ring_alpha	2	0.597635
AET14623	ring_alpha	2	0.597635
AET14629	ring_alpha	2	0.597635
AER23872	ring_alpha	2	0.597635
AER23878	ring_alpha	2	0.597635
AEM97888	ring_alpha	2	0.597635
AEM97894	ring_alpha	2	0.597635
AEL89224	ring_alpha	2	0.597635
AEL31237	ring_alpha	2	0.597635
AEL31243	ring_alpha	2	0.597635
ADH84311	ring_alpha	2	0.597635
ADH84317	ring_alpha	2	0.597635
AEI91484	ring_alpha	2	0.597635
AEI91490	ring_alpha	2	0.597635
AEI91496	ring_alpha	2	0.597635
AEH30668	ring_alpha	2	0.597635
AEH30674	ring_alpha	2	0.597635
AEE99003	ring_alpha	2	0.597635
ADC79186	ring_alpha	2	0.597635
ADV32623	ring_alpha	2	0.597635
AEA29712	ring_alpha	2	0.597635
ADT65359	ring_alpha	2	0.597635
ADT65365	ring_alpha	2	0.597635
ADT65371	ring_alpha	2	0.597635
ADT65377	ring_alpha	2	0.597635
ADT65383	ring_alpha	2	0.597635
ADT65389	ring_alpha	2	0.597635
ADT65395	ring_alpha	2	0.597635
ADT65401	ring_alpha	2	0.597635
ADT65407	ring_alpha	2	0.597635
ADT65413	ring_alpha	2	0.597635
ADT65419	ring_alpha	2	0.597635
ADG37226	ring_alpha	2	0.597635
ADG37232	ring_alpha	2	0.597635
ADG37238	ring_alpha	2	0.597635
ADG37244	ring_alpha	2	0.597635
ADG37250	ring_alpha	2	0.597635
ADG37256	ring_alpha	2	0.597635
ADG37262	ring_alpha	2	0.597635
ADG37268	ring_alpha	2	0.597635
ADG37274	ring_alpha	2	0.597635
ADG37280	ring_alpha	2	0.597635
ADG37286	ring_alpha	2	0.597635
ADG37292	ring_alpha	2	0.597635
ADG37298	ring_alpha	2	0.597635
ADG37304	ring_alpha	2	0.597635
ADG37310	ring_alpha	2	0.597635
ADQ28110	ring_alpha	2	0.597635
ADQ28116	ring_alpha	2	0.597635
ADQ28122	ring_alpha	2	0.597635
ADQ28128	ring_alpha	2	0.597635
ADQ28134	ring_alpha	2	0.597635
ADQ28140	ring_alpha	2	0.597635
ADO33179	ring_alpha	2	0.597635
ADN97111	ring_alpha	2	0.597635
ADN86413	ring_alpha	2	0.597635
ADC79156	ring_alpha	2	0.597635
ADC79162	ring_alpha	2	0.597635
ADC79168	ring_alpha	2	0.597635
ADC79174	ring_alpha	2	0.597635
ADC79180	ring_alpha	2	0.597635
ADM53734	ring_alpha	2	0.597635
ADI48342	ring_alpha	2	0.597635
ADI48348	ring_alpha	2	0.597635
ADI48354	ring_alpha	2	0.597635
ADH43290	ring_alpha	2	0.597635
ADF47165	ring_alpha	2	0.597635
ADF42083	ring_alpha	2	0.597635
ADF42089	ring_alpha	2	0.597635
ADD73425	ring_alpha	2	0.597635
ADD38974	ring_alpha	2	0.597635
ADB97296	ring_alpha	2	0.597635
ACZ71230	ring_alpha	2	0.597635
ACY92097	ring_alpha	2	0.597635
ACY38673	ring_alpha	2	0.597635
ACN12989	ring_alpha	2	0.597635
ACJ64208	ring_alpha	2	0.597635
ACJ05691	ring_alpha	2	0.597635
ACF04173	ring_alpha	2	0.597635
ABM52986	ring_alpha	2	0.597635
ABX60414	ring_alpha	2	0.597635
ABG90922	ring_alpha	2	0.597635
ABU55423	ring_alpha	2	0.597635
ABS76151	ring_alpha	2	0.597635
ABL60923	ring_alpha	2	0.597635
ABK96896	ring_alpha	2	0.597635
ABK59927	ring_alpha	2	0.597635
ABK54301	ring_alpha	2	0.597635
ABK41593	ring_alpha	2	0.597635
ABK41599	ring_alpha	2	0.597635
AAZ76098	ring_alpha	2	0.597635
AAT02505	ring_alpha	2	0.597635
QPL11276	ring_alpha	2	0.597635
AWX06077	ring_alpha	2	0.597635
AQX32727	ring_alpha	2	0.597635
AND99919	ring_alpha	2	0.597635
AMK37748	ring_alpha	2	0.597635
AMK37754	ring_alpha	2	0.597635
AMK37760	ring_alpha	2	0.597635
AMK37766	ring_alpha	2	0.597635
AMK37802	ring_alpha	2	0.597635
ALV81926	ring_alpha	2	0.597635
ALN12562	ring_alpha	2	0.597635
ALN12569	ring_alpha	2	0.597635
ALN12575	ring_alpha	2	0.597635
ALN12581	ring_alpha	2	0.597635
AGQ49460	ring_alpha	2	0.597635
APC93976	ring_alpha	2	0.597635
CDN72749	ring_alpha	2	0.597635
ADB97302	ring_alpha	2	0.597635
ADB97308	ring_alpha	2	0.597635
ACS34717	ring_alpha	2	0.597635
AHA80976	ring_alpha	2	0.597635
AXB26584	ring_alpha	2	0.597635
AGO02085	ring_color	2	#BB44A2	Datura stramonium
CCO56183	ring_color	2	#44BB5D	Solanum lycopersicum
NP_658992	ring_color	2	#D83D27	Capsicum annuum
QPP18952	ring_color	2	#44BB5D	Solanum lycopersicum
QPP18958	ring_color	2	#44BB5D	Solanum lycopersicum
QPP18964	ring_color	2	#44BB5D	Solanum lycopersicum
QPP18970	ring_color	2	#44BB5D	Solanum lycopersicum
QPP18976	ring_color	2	#44BB5D	Solanum lycopersicum
QPP18982	ring_color	2	#44BB5D	Solanum lycopersicum
QPL11282	ring_color	2	#44BB5D	Solanum lycopersicum
QPL11288	ring_color	2	#44BB5D	Solanum lycopersicum
QPL11294	ring_color	2	#44BB5D	Solanum lycopersicum
QPL11300	ring_color	2	#44BB5D	Solanum lycopersicum
QPL11306	ring_color	2	#44BB5D	Solanum lycopersicum
QPL11312	ring_color	2	#44BB5D	Solanum lycopersicum
QPL11318	ring_color	2	#44BB5D	Solanum lycopersicum
QPL11324	ring_color	2	#44BB5D	Solanum lycopersicum
QPL11330	ring_color	2	#44BB5D	Solanum lycopersicum
QPL11336	ring_color	2	#44BB5D	Solanum lycopersicum
QPL11342	ring_color	2	#44BB5D	Solanum lycopersicum
QOU08749	ring_color	2	#44BB5D	Solanum lycopersicum
QOC68631	ring_color	2	#44BB5D	Solanum lycopersicum
QOC68637	ring_color	2	#44BB5D	Solanum lycopersicum
QOC68643	ring_color	2	#44BB5D	Solanum lycopersicum
QOC68649	ring_color	2	#44BB5D	Solanum lycopersicum
QOC68655	ring_color	2	#44BB5D	Solanum lycopersicum
QOC68661	ring_color	2	#44BB5D	Solanum lycopersicum
QOC68667	ring_color	2	#44BB5D	Solanum lycopersicum
QOC68673	ring_color	2	#44BB5D	Solanum lycopersicum
QND76048	ring_color	2	#44BB5D	Solanum lycopersicum
QLB37645	ring_color	2	#44BB5D	Solanum lycopersicum
AWA81545	ring_color	2	#44BB5D	Solanum lycopersicum
AWN00250	ring_color	2	#44BB5D	Solanum lycopersicum
AWN00258	ring_color	2	#44BB5D	Solanum lycopersicum
AWN00268	ring_color	2	#44BB5D	Solanum lycopersicum
QIJ32509	ring_color	2	#27C2D8	Baliospermum solanifolium
QIJ32515	ring_color	2	#27C2D8	Baliospermum solanifolium
QIJ32522	ring_color	2	#27C2D8	Baliospermum solanifolium
QIJ32529	ring_color	2	#27C2D8	Baliospermum solanifolium
QIJ32536	ring_color	2	#44BB5D	Solanum lycopersicum
QIJ32543	ring_color	2	#44BB5D	Solanum lycopersicum
QIJ32550	ring_color	2	#44BB5D	Solanum lycopersicum
QIJ32557	ring_color	2	#44BB5D	Solanum lycopersicum
QIJ32564	ring_color	2	#44BB5D	Solanum lycopersicum
QIJ32571	ring_color	2	#44BB5D	Solanum lycopersicum
QIJ32585	ring_color	2	#44BB5D	Solanum lycopersicum
QIJ32592	ring_color	2	#44BB5D	Solanum lycopersicum
QIJ32599	ring_color	2	#44BB5D	Solanum lycopersicum
QIJ32606	ring_color	2	#44BB5D	Solanum lycopersicum
QIJ32613	ring_color	2	#44BB5D	Solanum lycopersicum
QIH13010	ring_color	2	#44BB5D	Solanum lycopersicum
QIH13017	ring_color	2	#44BB5D	Solanum lycopersicum
QIH13024	ring_color	2	#44BB5D	Solanum lycopersicum
QIH13031	ring_color	2	#44BB5D	Solanum lycopersicum
QIH13038	ring_color	2	#44BB5D	Solanum lycopersicum
QIH13045	ring_color	2	#44BB5D	Solanum lycopersicum
QIH13052	ring_color	2	#44BB5D	Solanum lycopersicum
QIH13058	ring_color	2	#44BB5D	Solanum lycopersicum
QIH13066	ring_color	2	#44BB5D	Solanum lycopersicum
QIH13073	ring_color	2	#44BB5D	Solanum lycopersicum
QIH13080	ring_color	2	#44BB5D	Solanum lycopersicum
QIH13087	ring_color	2	#44BB5D	Solanum lycopersicum
QIH13094	ring_color	2	#44BB5D	Solanum lycopersicum
QIH13101	ring_color	2	#44BB5D	Solanum lycopersicum
QIH13108	ring_color	2	#44BB5D	Solanum lycopersicum
QIH13115	ring_color	2	#44BB5D	Solanum lycopersicum
QIH13122	ring_color	2	#44BB5D	Solanum lycopersicum
QIH13129	ring_color	2	#44BB5D	Solanum lycopersicum
QIH13136	ring_color	2	#44BB5D	Solanum lycopersicum
QIH13143	ring_color	2	#44BB5D	Solanum lycopersicum
QIH13150	ring_color	2	#44BB5D	Solanum lycopersicum
QIH13157	ring_color	2	#44BB5D	Solanum lycopersicum
QIH13164	ring_color	2	#44BB5D	Solanum lycopersicum
QIH13171	ring_color	2	#44BB5D	Solanum lycopersicum
QIH13178	ring_color	2	#44BB5D	Solanum lycopersicum
QIH13185	ring_color	2	#44BB5D	Solanum lycopersicum
QIH13192	ring_color	2	#44BB5D	Solanum lycopersicum
QIH13199	ring_color	2	#44BB5D	Solanum lycopersicum
QIH13206	ring_color	2	#44BB5D	Solanum lycopersicum
QIH13218	ring_color	2	#44BB5D	Solanum lycopersicum
QIH13220	ring_color	2	#44BB5D	Solanum lycopersicum
QIH13227	ring_color	2	#44BB5D	Solanum lycopersicum
QIH13234	ring_color	2	#44BB5D	Solanum lycopersicum
QIH13241	ring_color	2	#44BB5D	Solanum lycopersicum
QIH13248	ring_color	2	#44BB5D	Solanum lycopersicum
QIH13260	ring_color	2	#44BB5D	Solanum lycopersicum
QIH13262	ring_color	2	#44BB5D	Solanum lycopersicum
QIH13269	ring_color	2	#44BB5D	Solanum lycopersicum
QIH13276	ring_color	2	#44BB5D	Solanum lycopersicum
QIH13283	ring_color	2	#44BB5D	Solanum lycopersicum
QIH13290	ring_color	2	#44BB5D	Solanum lycopersicum
QIH13297	ring_color	2	#44BB5D	Solanum lycopersicum
QIH13304	ring_color	2	#44BB5D	Solanum lycopersicum
QIH13311	ring_color	2	#44BB5D	Solanum lycopersicum
QIH13318	ring_color	2	#44BB5D	Solanum lycopersicum
QIH13325	ring_color	2	#44BB5D	Solanum lycopersicum
QIH13332	ring_color	2	#44BB5D	Solanum lycopersicum
QIH13339	ring_color	2	#44BB5D	Solanum lycopersicum
QIH13346	ring_color	2	#44BB5D	Solanum lycopersicum
QIH13358	ring_color	2	#44BB5D	Solanum lycopersicum
QIH13360	ring_color	2	#44BB5D	Solanum lycopersicum
QIH13367	ring_color	2	#44BB5D	Solanum lycopersicum
QIH13374	ring_color	2	#44BB5D	Solanum lycopersicum
QIH13381	ring_color	2	#44BB5D	Solanum lycopersicum
QIH13388	ring_color	2	#44BB5D	Solanum lycopersicum
QIH13395	ring_color	2	#44BB5D	Solanum lycopersicum
QIH13402	ring_color	2	#44BB5D	Solanum lycopersicum
QIH13409	ring_color	2	#44BB5D	Solanum lycopersicum
QIH13416	ring_color	2	#44BB5D	Solanum lycopersicum
QIH13423	ring_color	2	#44BB5D	Solanum lycopersicum
QIH13430	ring_color	2	#44BB5D	Solanum lycopersicum
QIH13437	ring_color	2	#44BB5D	Solanum lycopersicum
QIH13444	ring_color	2	#44BB5D	Solanum lycopersicum
QIH13451	ring_color	2	#44BB5D	Solanum lycopersicum
QIH13460	ring_color	2	#44BB5D	Solanum lycopersicum
QIH13466	ring_color	2	#44BB5D	Solanum lycopersicum
QIH13472	ring_color	2	#44BB5D	Solanum lycopersicum
QIH13479	ring_color	2	#44BB5D	Solanum lycopersicum
QIH13486	ring_color	2	#44BB5D	Solanum lycopersicum
QIH13493	ring_color	2	#44BB5D	Solanum lycopersicum
QIH13500	ring_color	2	#44BB5D	Solanum lycopersicum
QIH13507	ring_color	2	#44BB5D	Solanum lycopersicum
QIH13514	ring_color	2	#44BB5D	Solanum lycopersicum
QIH13521	ring_color	2	#44BB5D	Solanum lycopersicum
QIH13528	ring_color	2	#44BB5D	Solanum lycopersicum
QIH13535	ring_color	2	#44BB5D	Solanum lycopersicum
QIH13542	ring_color	2	#44BB5D	Solanum lycopersicum
QIH13549	ring_color	2	#44BB5D	Solanum lycopersicum
QIH13556	ring_color	2	#44BB5D	Solanum lycopersicum
QIH13563	ring_color	2	#44BB5D	Solanum lycopersicum
QIH13570	ring_color	2	#44BB5D	Solanum lycopersicum
QIH13577	ring_color	2	#44BB5D	Solanum lycopersicum
QIH13584	ring_color	2	#44BB5D	Solanum lycopersicum
QIH13591	ring_color	2	#44BB5D	Solanum lycopersicum
QIH13598	ring_color	2	#44BB5D	Solanum lycopersicum
QIH13605	ring_color	2	#44BB5D	Solanum lycopersicum
QIH13612	ring_color	2	#44BB5D	Solanum lycopersicum
QIH13619	ring_color	2	#44BB5D	Solanum lycopersicum
QIH13626	ring_color	2	#44BB5D	Solanum lycopersicum
QIH13633	ring_color	2	#44BB5D	Solanum lycopersicum
QIH13640	ring_color	2	#44BB5D	Solanum lycopersicum
QHA80056	ring_color	2	#44BB5D	Solanum lycopersicum
QGX09094	ring_color	2	#B3ED12	Cucurbita moschata
QGT76804	ring_color	2	#44BB5D	Solanum lycopersicum
QGT76810	ring_color	2	#44BB5D	Solanum lycopersicum
QGT76816	ring_color	2	#44BB5D	Solanum lycopersicum
QGN65558	ring_color	2	#44BB5D	Solanum lycopersicum
QGN65563	ring_color	2	#44BB5D	Solanum lycopersicum
QGN65569	ring_color	2	#44BB5D	Solanum lycopersicum
QGN65575	ring_color	2	#44BB5D	Solanum lycopersicum
QGN65581	ring_color	2	#44BB5D	Solanum lycopersicum
QGN65587	ring_color	2	#44BB5D	Solanum lycopersicum
QFR07765	ring_color	2	#44BB5D	Solanum lycopersicum
QFR07771	ring_color	2	#44BB5D	Solanum lycopersicum
QFR07891	ring_color	2	#44BB5D	Solanum lycopersicum
QFR07897	ring_color	2	#44BB5D	Solanum lycopersicum
QEU52594	ring_color	2	#44BB5D	Solanum lycopersicum
QEU52635	ring_color	2	#4C12ED	Carica papaya
QEO60174	ring_color	2	#4909F6	Malvastrum coromandelianum
QEO60180	ring_color	2	#4909F6	Malvastrum coromandelianum
QED89965	ring_color	2	#B6F609	Euphorbia pulcherrima
QED89971	ring_color	2	#4C12ED	Carica papaya
QBC73650	ring_color	2	#44BB5D	Solanum lycopersicum
QBC73656	ring_color	2	#44BB5D	Solanum lycopersicum
QBC73662	ring_color	2	#44BB5D	Solanum lycopersicum
QBC73668	ring_color	2	#44BB5D	Solanum lycopersicum
QBC73674	ring_color	2	#44BB5D	Solanum lycopersicum
QBQ04092	ring_color	2	#44BB5D	Solanum lycopersicum
QBK17301	ring_color	2	#44BB5D	Solanum lycopersicum
QBI22266	ring_color	2	#4C12ED	Carica papaya
QBB21142	ring_color	2	#14EBC8	Huoxiang Zhengqi
AYA62510	ring_color	2	#44BB5D	Solanum lycopersicum
AYA62516	ring_color	2	#44BB5D	Solanum lycopersicum
AWN00463	ring_color	2	#E14D1E	Physalis divaricata
AVI16751	ring_color	2	#44BB5D	Solanum lycopersicum
AVI04859	ring_color	2	#F00FB8	Brassica rapa
AUT17685	ring_color	2	#44BB5D	Solanum lycopersicum
ATS17344	ring_color	2	#44BB5D	Solanum lycopersicum
ATP75680	ring_color	2	#CC8B33	Nicotiana tabacum
ATJ44631	ring_color	2	#44BB5D	Solanum lycopersicum
ATJ44637	ring_color	2	#44BB5D	Solanum lycopersicum
ATJ44642	ring_color	2	#44BB5D	Solanum lycopersicum
ASU64362	ring_color	2	#44BB5D	Solanum lycopersicum
ASU64368	ring_color	2	#44BB5D	Solanum lycopersicum
ASU64374	ring_color	2	#44BB5D	Solanum lycopersicum
ASU64380	ring_color	2	#44BB5D	Solanum lycopersicum
ASU64386	ring_color	2	#44BB5D	Solanum lycopersicum
ASU64392	ring_color	2	#44BB5D	Solanum lycopersicum
ASU64398	ring_color	2	#44BB5D	Solanum lycopersicum
ASU64404	ring_color	2	#44BB5D	Solanum lycopersicum
ASU64410	ring_color	2	#44BB5D	Solanum lycopersicum
ASU64416	ring_color	2	#44BB5D	Solanum lycopersicum
ASU64422	ring_color	2	#44BB5D	Solanum lycopersicum
ASU64428	ring_color	2	#44BB5D	Solanum lycopersicum
ASR80853	ring_color	2	#44BB5D	Solanum lycopersicum
ASR80859	ring_color	2	#44BB5D	Solanum lycopersicum
ASR80865	ring_color	2	#44BB5D	Solanum lycopersicum		8 elements included exclusively in "List 1"
ASR80871	ring_color	2	#44BB5D	Solanum lycopersicum		Datura stramonium	#BB44A2
ASR80877	ring_color	2	#44BB5D	Solanum lycopersicum		Solanum lycopersicum	#44BB5D
ASK07806	ring_color	2	#44BB5D	Solanum lycopersicum		Capsicum annuum	#D83D27
AQX34411	ring_color	2	#44BB5D	Solanum lycopersicum		Baliospermum solanifolium	#27C2D8
AQX34417	ring_color	2	#44BB5D	Solanum lycopersicum		Cucurbita moschata	#B3ED12
ANA09994	ring_color	2	#44BB5D	Solanum lycopersicum		Carica papaya	#4C12ED
ANA10000	ring_color	2	#44BB5D	Solanum lycopersicum		Malvastrum coromandelianum	#4909F6
AOW41926	ring_color	2	#44BB5D	Solanum lycopersicum		Euphorbia pulcherrima	#B6F609
ANA10006	ring_color	2	#D83D27	Capsicum annuum		Huoxiang Zhengqi	#14EBC8
ANA10012	ring_color	2	#D83D27	Capsicum annuum		Physalis divaricata	#E14D1E
ANA10018	ring_color	2	#D83D27	Capsicum annuum		Brassica rapa	#F00FB8
ANA10024	ring_color	2	#D83D27	Capsicum annuum		Nicotiana tabacum	#CC8B33
ANA10030	ring_color	2	#D83D27	Capsicum annuum
AND95556	ring_color	2	#44BB5D	Solanum lycopersicum
AND95562	ring_color	2	#44BB5D	Solanum lycopersicum
AND95568	ring_color	2	#44BB5D	Solanum lycopersicum
AND95574	ring_color	2	#44BB5D	Solanum lycopersicum
ANG57854	ring_color	2	#44BB5D	Solanum lycopersicum
ANA10039	ring_color	2	#44BB5D	Solanum lycopersicum
ANA10045	ring_color	2	#44BB5D	Solanum lycopersicum
[truncated: 370 more rows]

## Sheet: Sheet3
Iran	Bojnurd
Estonia
Spain	Almeria
China	Guangxi
India	Guangxi
Iraq	Guangxi
Pakistan	Guangxi
Oman	Guangxi
Italy	Guangxi
France
Azerbaijan
United Kingdom
Kuwait
Sweden
Japan
Saudi Arabia
South Korea
Jordan
Mauritius
Netherlands
Egypt	Guangdong
Tunisia	Fujian
Lebanon	Fujian
Morocco	Fujian
	Fujian
	Fujian
	Fujian
	Fujian
	Fujian
	Yunnan
	Yunnan
	Yunnan
	Yunnan
	Yunnan
	Yunnan
	Yunnan
	Yunnan
	Yunnan
	Yunnan
	Yunnan
	Yunnan
	Yunnan
	Yunnan
	Yunnan
	Yunnan
	Yunnan
	Yunnan
	Yunnan
	Yunnan
	Yunnan
	Yunnan
	Yunnan
	Yunnan
	Yunnan
	Yunnan
	Yunnan
	Yunnan
	Yunnan
	Yunnan
	Yunnan
	Yunnan
	Yunnan
	Yunnan
	Yunnan
	Yunnan
	Yunnan
	Yunnan
	Yunnan
	Yunnan
	Yunnan
	Yunnan
	Yunnan
	Yunnan
	Yunnan
	Yunnan
	Yunnan
	Yunnan
	Yunnan
	Yunnan
	Yunnan
	Yunnan
	Yunnan
	Yunnan
	Yunnan
	Yunnan
	Yunnan
	Yunnan
	Yunnan
	Yunnan
	Yunnan
	Yunnan
	Yunnan
	Yunnan
	Yunnan
	Yunnan
	Yunnan
	Yunnan
	Yunnan
	Yunnan
	Yunnan
	Yunnan
	Yunnan
	Yunnan
	Yunnan
	Yunnan
	Yunnan
	Yunnan
	Yunnan
	Yunnan
	Yunnan
	Yunnan
	Yunnan
	Yunnan
	Yunnan
	Yunnan
	Yunnan
	Yunnan
	Yunnan
	Yunnan
	Yunnan
	Yunnan
	Yunnan
	Yunnan
	Yunnan
	Yunnan
	Yunnan
	Yunnan
	Yunnan
	Yunnan
	Yunnan
	Yunnan
	Yunnan
	Yunnan
	Yunnan
	Yunnan
	Beijing, Haidian
	Hainan
	Hainan
	Hainan
	Yunnan
	Sichuan
	Shandong
	Chongqing
	Kashi, Xinjiang
	Yunnan
	Almeria
	Almeria
	Almeria
	Almeria
	Almeria
	Iranshahr, Sistan-Baluchistan
	Sicily, Vittoria
	Kerman, Jiroft
	Kerman, Bagher-Abad
	Qing'dao, Shandong province
	Hebei, Wuhan
	Beijing
	Henan
	Lianyungang, Jiangsu
	Nanjing, Jiangsu
	Liuhe, Nanjing
	Nantong, Jiangsu
	Siyang, Jiangsu
	Yancheng, Jiangsu
	Yangzhou, Jiangsu
	Hangzhou, Zhejiang
	Linan, Zhejiang
	Yuncheng,Shanxi Province
	Yuncheng,Shanxi Province
	Yuncheng,Shanxi Province
	Yuncheng,Shanxi Province
	Yuncheng,Shanxi Province
	Sicily
	Liaoning
	Liaoning
	Shandong, Shouguang
	Shandong, Shouguang
	Shandong, Shouguang
	Shandong, Shouguang
	Shandong
	Yunnan
	Yunnan
	Yunnan
	Yunnan
	Yunnan
	Henan Province
	Henan Province
	Shandong Province
	Henan Province
	Henan Province
	Henan Province
	Shandong Laiyang
	Shandong Province
	Henan Province
	Henan Province
	Shandong Province
	Shandong Province
	Henan Province
	Henan Province
	Henan Province
	Shandong Province
	Barka
	Barka
	Barka
	Barka
	Barka
	Barka
	Barka
	Barka
	Barka
	Barka
	Barka
	Barka
	Barka
	Barka
	Barka
	Barka
	Barka
	Barka
	Barka
	Barka
	AlKhod Muscat
	AlKhod Muscat
	AlKhod Muscat
	AlKhod Muscat
	AlKhod Muscat
	AlKhod Muscat
	AlKhod Muscat
	Barka farm
	Barka farm
	Barka farm
	Beijing
	Beijing
	Beijing
	Beijing
	Beijing
	Shandong, Liaocheng
	Shandong, Liaocheng, Xinxian
	Shandong, Laiwu
	Shandong, Linyi
	Shandong, Shouguang
	Shandong, Shouguang
	Shandong, Weifang
	Shandong, Weifang
	Shandong, Yantai
	Shandong, Zaozhuang
	Hubei
	North area
	Liaoning
	Liaoning
	Liaoning
	Liaoning
	Liaoning
	Liaoning
	Liaoning
	Liaoning
	Liaoning
	Shandong Shouguang
	Beijing
	Beijing
	Sohar
	Liwa
	Barka
	Barka
	Barka
	Barka
	Guangdong
	Shandong Province
	Weifang, Shandong Province
	Weifang, Shandong Province
	Weifang, Shandong Province
	Weifang, Shandong Province
	Weifang, Shandong Province
	Weifang, Shandong Province
	Weifang, Shandong Province
	Shouguang
	Guangdong
	Shandong Shouguang
	Shandong Shouguang
	Shandong Shouguang
	Shandong Shouguang
	Bojnurd
	Bojnurd
	Bojnurd
	Bojnurd
	Bojnurd
	Bojnurd
	Bojnurd
	Bojnurd
	Bojnurd
	Bojnurd
	Bojnurd
	Bojnurd
	Bojnurd
	Bojnurd
	Bojnurd
	Bojnurd
	Changli, Heibei province
	Funing, Hebei province
	Songyuan, Jilin province
	Kashi, Xinjiang
	AnHui, BengBu
	AnHui, HeFei
	HeBei, ShiJiazhuang
	HeBei, TangShan
	HuBei, WuHan
	HuBei, WuHan
	HeNan, ZhengZhou
	JiangSu, NanJing
	JiangSu, NanTong
	ShanDong, liaoCheng
	ShanDong, ShouGuang
	Shandong, weifang
	ShangHai
	ShanXi, Xi'An
	ShanXi, Xi'An
	ZheJiang, HangZhou
	ZheJiang, JiaXing
	ZheJiang, NingBo
	Shouguang, Shandong
	Al-Khaburah
	Bidiya
	Nizwa
	Bid Bid
	Cangshan; Shandong province
	Feixian, Shandong province
	Mengyin, Shandong province
	Yantai; Shandong province
	Tai'an, Shandong province
	Tengzhou, Shandong province
	Birjand, South Khorasan province
	Neyshabur, Fadisheh, Khorasan Razavi province
	Dargaz, Khorasan Razavi province
	Kashi, Xinjiang
	Shouguang, Shandong
	Henan Province, Anyang, Henan province
	Henan, Zhengzhou
	Shanghai, Minhang
	Anhui Province, Hefei
	Shanghai
	Baoding Dingzhou, Hebei province
	Cangzhou Qingxian, Hebei province
	Hengshui Raoyang, Hebei province
	Xinxiang Huojia, Henan province
	Kaifeng, Henan province
	Puyang, Hebei province
	Zhengzhou Shangjie of Shandong province
	Jiaozuo Xiuwu, Henan province
	Yongqing, Hebei province
	Macun, Henan province
	Qingfeng, Henan province
	Qixian, Henan province
	Tangyin, Henan province
	Weihui, Henan province
	Wuzhi, Henan province
	Xinxiang, Henan province
	Changle, Shandong province
	Shanxi Province
	Damyang
	Damyang
	Damyang
	Damyang
	Damyang
	Gongju
	Okcheon
	Andong
	Andong
	Baoding of Hebei Province
	Langfang of Hebei Province
	Hebi Junxian of Henan Province
	Puyang of Henan Province
	Zhengzhou of Henan Province
	Jinan, Shandong
	Laiwu of Shandong Province
	Tai'an of Shandong province
	Henan
	Quzhou, Handan, Hebei province
	Jining, Shandong province
	Qingdao, Shandong province
	Linzi, Shandong
	Shouguang, Shandong
	HeZe, Shandong
	Shijiazhuang, Gaocheng county, Hebei province
	Langfang, Hebei province
	Shanghai
	Shijiazhuang, Hebei province
	Busan
	Buyeo
	Goseong
	Gunwi
	Gwangju
	Gwangyang
	Gyeongju
	Iksan
	Jangheung
	Nonsan
	Uiseong
	Dezhou, Shandong
	Dongying, Shandong
	Heze, Shandong
	Jinan, Shandong
	Laiyang, Shandong
	Zibo, Shandong
	Yinan, Shandong Provinces
	Hebei
	Masan
	Jeonju
	Jeju
	Shouguang of Shandong province
	Beijing
	Baoding City
	Handan City
	Tianjin
	Hebei
	Jeju Island
	Hwaseong
	Kerman, Kahnooj
	Homrat Al-Sahen
	Bandar-Abbas
	Shanghai
	Nobaria
	Sahel region
	Berkane, northeast region
	Sicily
	Ismailia Governate
	Hadasham
	Jeddah
	Jeddah
	Hadasham
	Hail
	Tabuk
	AlKhod Muscat
	Jeju Island
	Boseong
	Busan
